# Supplementary material for: Laparoscopic Cholecystectomy for Gallbladder Calculosis in Fibromyalgia Patients: Impact on Musculoskeletal Pain, Somatic Hyperalgesia and Central Sensitization
Source: PLoS One. 2016 Apr 15;11(4):e0153408. doi: 10.1371/journal.pone.0153408 (PMC4833355; doi:10.1371/journal.pone.0153408)
Supplement: S1 Table — Number of biliary colics experienced by patients with symptomatic gallbladder calculosis. Raw data. (ISD) [file pone.0153408.s001.ISD]

GraphPad Instat for Windows Version 3.06, 32 bit for Windows
2.00
1


biliary colics
2,5,1,*,5,5,2,4,
3,4,2,*,4,5,3,4,
3,1,4,*,1,1,5,6,
4,1,2,*,1,1,3,3,
5,2,6,*,2,3,1,1,
2,2,3,*,2,2,4,4,
3,3,5,*,3,3,5,6,
5,2,3,*,*,*,3,3,
2,3,2,*,*,*,2,2,
6,5,2,*,*,*,4,4,
1,3,8,*,*,*,2,2,
2,1,3,*,*,*,1,2,
5,4,2,*,*,*,3,3,
2,5,3,*,*,*,5,5,
3,3,1,*,*,*,4,4,
1,2,4,*,*,*,3,3,
2,4,5,*,*,*,1,3,
1,2,3,*,*,*,1,1,
7,1,2,*,*,*,5,5,
4,3,4,*,*,*,8,8,
6,5,5,*,*,*,*,*,
5,4,2,*,*,*,*,*,
4,3,2,*,*,*,*,*,
3,1,2,*,*,*,*,*,
2,1,7,*,*,*,*,*,
1,5,6,*,*,*,*,*,
4,8,*,*,*,*,*,*,
2,*,*,*,*,*,*,*,
3,*,*,*,*,*,*,*,
5,*,*,*,*,*,*,*,
3,*,*,*,*,*,*,*,
<<END RAW DATA>>
0
n31
31
3.25806452
1.63233456
0.29317594
1
7
3
3.85672979
2.65939924

1
n27
27
3.07407407
1.73040515
0.33301663
1
8
3
3.75875626
2.38939189

2
n26
26
3.42307692
1.85845262
0.36447255
1
8
3
4.17389037
2.67226348

3

0


4
n7 basis 1y
7
2.57142857
1.51185789
0.57142857
1
5
2
3.96971429
1.17314286

5
n7 basis 2y
7
2.85714286
1.67616342
0.63353022
1
5
3
4.40739131
1.3068944

6
n20 basis 1y
20
3.25
1.80277564
0.40311289
1
8
3
4.09371527
2.40628473

7
n20 basis 2y
20
3.65
1.75544266
0.39252891
1
8
3.5
4.47156301
2.82843699

8

0


9

0


10

0


11

0


12

0


13

0


14

0


15

0


16

0


17

0


18

0


19

0


20

0


21

0


22

0


23

0


24

0


25

0


<<END STAT DATA>>
3
0
0
1
-1
0
0
1
1
0
2
T
1
0
2
0
0
1
TTTTTTTTTTTTTTTTTTTTTTTTTTTTTTTTTTTTTTTTTTTTTTTTTTTTTTTTTTTTTTTTTTTTTTTTTTTTTTTTTTTTTTTTTTTTTTTTTTTTTTTTTTTTTTTTTTTTTTTTTTTTTTTTTTTTTTTTTTTTTTTTTTTTTTTTTTTTTTTTTTTTTTTTTTTTTTTTTTTTTTTTTTTTTTTTTTTTTTTTTTTTTTTTTTTTTTTTTTTTTTTTTTTTTTTTTTTTTTTTTTTTTTTTTTTTTTTTTTTTTTTTTTTTTTTTTTTTTTTTTTTTTTTTTTTTTTTTTTTTTTTTTTTTTTTTTTTTTTTTTTTTTTTTTTTTTTTTTTTTTTTTTTTTTTTF
<<END CHOICES>>
<<END NOTES>>
T
T
T
F
F
F
F
F
F
F
F
F
F
F
F
F
F
F
F
F
F
F
F
F
F
F
<<END SELECTED FLAGS>>
<<END ROW TITLES>>
-1
-1
-1
-1
-1
-1
-1
-1
-1
-1
-1
-1
-1
-1
-1
-1
-1
-1
-1
-1
-1
-1
-1
-1
-1
-1
<<END DEC PT DATA>>
F

0.1757092
0.01581276
F
0.14670123
0.1396884
T
0.20542083
0.00621177
F


T


T


F


T


T


T


T


T


T


T


T


F


T


T


T


F


T


T


T


T


T


F


F

<<START EXCLUDE FLAGS>>
........
........
........
........
........
........
........
........
........
........
........
........
........
........
........
........
........
........
........
........
........
........
........
........
........
........
........
........
........
........
........
<<END EXCLUDE FLAGS>>
