# Supplementary material for: Laparoscopic Cholecystectomy for Gallbladder Calculosis in Fibromyalgia Patients: Impact on Musculoskeletal Pain, Somatic Hyperalgesia and Central Sensitization
Source: PLoS One. 2016 Apr 15;11(4):e0153408. doi: 10.1371/journal.pone.0153408 (PMC4833355; doi:10.1371/journal.pone.0153408)
Supplement: S2 Table — Intensity of fibromyalgia pain in FMS+sGb+Cholec, FMS+aGb, FMS and FMS+sGb patients. Raw data. (ISD) [file pone.0153408.s002.ISD]

GraphPad Instat for Windows Version 3.06, 32 bit for Windows
2.00
1


vas FMS
78,79,62,60,88,85,80,73,70,75,88,90,85,85,69,57,55,53,62,55,60,60,80,60,
77,75,64,52,80,78,76,73,66,70,75,75,75,85,64,64,64,64,64,59,52,52,52,52,
69,73,55,62,87,85,84,74,64,79,73,87,87,87,55,55,55,55,55,69,70,62,62,62,
74,76,64,64,84,80,78,71,67,80,76,76,81,81,64,64,64,64,64,64,64,64,64,64,
73,80,76,66,81,78,77,74,64,78,85,80,80,80,74,71,76,76,56,66,66,66,66,66,
75,78,73,65,79,79,75,70,67,80,78,78,78,87,73,73,73,73,73,65,65,65,65,65,
77,75,70,65,83,80,78,72,72,74,75,75,75,75,70,70,59,70,70,65,65,65,65,65,
78,74,59,68,79,87,80,75,70,73,74,74,74,74,59,59,59,59,59,68,68,68,68,80,
79,73,65,74,81,76,75,70,75,70,73,73,73,83,65,65,65,55,65,78,81,64,81,74,
80,78,60,75,87,80,79,77,75,65,78,78,80,80,60,60,60,60,60,75,75,75,75,75,
77,76,71,70,82,78,76,71,68,87,76,76,76,76,20,71,71,61,51,70,70,70,70,70,
79,82,63,69,84,80,76,64,60,85,82,82,82,82,63,69,63,63,51,64,69,69,69,69,
77,75,64,67,89,81,76,73,67,70,85,85,85,85,64,64,64,64,64,67,67,67,67,67,
77,68,60,68,86,78,77,74,71,65,68,68,68,78,60,60,60,60,60,68,68,68,68,68,
75,65,66,60,79,77,75,72,68,60,65,75,75,75,65,66,66,66,56,60,60,60,60,60,
76,80,75,82,85,81,78,74,69,70,80,80,80,80,75,75,77,75,75,82,82,82,82,72,
77,78,70,76,86,79,76,72,67,84,78,78,78,78,60,70,70,70,70,80,76,76,76,76,
74,79,68,77,78,76,74,71,69,81,79,79,79,79,68,68,68,53,68,77,77,77,77,67,
73,75,67,60,79,85,80,75,70,77,75,75,75,75,67,67,70,67,67,60,60,60,77,60,
74,79,66,61,79,75,74,72,69,79,79,79,83,83,66,70,66,66,66,61,80,61,61,82,
72,73,60,65,79,74,73,70,68,76,79,73,73,73,60,60,60,60,53,70,65,65,65,65,
73,76,69,78,85,80,76,73,70,79,76,76,76,86,62,69,69,69,69,78,78,78,78,78,
75,76,65,77,82,78,75,72,67,68,76,76,76,76,65,65,65,65,65,77,77,77,77,77,
72,70,66,71,77,75,73,70,68,72,70,70,70,85,66,66,64,74,66,71,71,61,71,71,
79,81,65,72,83,81,78,65,60,83,87,81,81,81,65,65,65,65,66,72,72,72,79,82,
79,83,64,69,83,79,77,74,70,69,83,83,83,83,60,64,71,64,64,71,69,69,69,69,
72,86,65,65,86,83,80,75,72,88,86,86,86,86,65,61,65,65,65,65,65,60,65,65,
70,*,70,66,82,80,78,75,73,*,*,*,*,*,70,74,62,72,70,66,66,66,66,66,
83,*,*,61,86,80,77,74,71,*,*,*,*,*,*,*,*,*,*,61,61,61,61,81,
79,*,*,73,86,83,80,77,74,*,*,*,*,*,*,*,*,*,*,73,73,73,73,73,
68,*,*,*,81,79,77,74,72,*,*,*,*,*,*,*,*,*,*,*,*,*,*,*,
<<END RAW DATA>>
0
n31 basis
31
75.51612903
3.44355405
0.61848057
68
83
76
76.77906635
74.25319172

1
n27 basis
27
76.40740741
4.52564708
0.87096119
65
86
76
78.19810361
74.61671121

2
n28basis
28
65.78571429
4.86375212
0.91916275
55
76
65
67.67183625
63.89959232

3
n30basis
30
67.93333333
6.71043106
1.22515149
52
82
67.5
70.43876813
65.42789854

4
n31 1w
31
82.77419355
3.30363111
0.59334966
77
89
83
83.98581356
81.56257354

5
n31 1m
31
79.67741935
3.12396219
0.56108017
74
87
80
80.82314507
78.53169364

6
n31 3m
31
77.03225806
2.41500685
0.43374803
73
84
77
77.91797155
76.14654458

7
n31 6m
31
72.4516129
2.85001415
0.51187765
64
77
73
73.49686707
71.40635874

8
n31 12m
31
68.80645161
3.63702584
0.65322913
60
75
69
70.14034549
67.47255774

9
n27 1w
27
75.44444444
7.13783706
1.37367738
60
88
76
78.26872514
72.62016374

10
n27 1m
27
77.74074074
5.65408357
1.08812889
65
88
78
79.97793374
75.50354774

11
n27 3m
27
78.07407407
5.113526
0.98409854
68
90
78
80.09738067
76.05076748

12
n27 6m
27
78.2962963
4.86601096
0.93646425
68
87
78
80.22166679
76.37092581

13
n27 12m
27
80.66666667
4.35006631
0.83717065
73
87
81
82.38788953
78.94544381

14
n28 1w
28
63.35714286
9.7228798
1.83745157
20
75
65
67.12759348
59.58669224

15
n28 1m
28
65.78571429
5.15218144
0.97367077
55
75
65.5
67.78368671
63.78774186

16
n28 3m
28
65.21428571
5.58010449
1.05454063
55
77
65
67.37820308
63.05036835

17
n28 6m
28
64.57142857
6.39692386
1.20890498
53
76
64.5
67.05210159
62.09075556

18
n28 12m
28
63.35714286
6.36084251
1.20208624
51
75
64.5
65.82382383
60.89046188

19
n30 1w
30
68.56666667
6.83138464
1.24723449
55
82
68
71.1172612
66.01607214

20
n30 1m
30
69.06666667
7.11449871
1.29892381
52
82
68.5
71.72296586
66.41036747

21
n30 3m
30
67.1
6.83979229
1.24876951
52
82
66
69.65373365
64.54626635

22
n30 6m
30
69.63333333
7.33665024
1.33948294
52
82
68.5
72.37257596
66.89409071

23
n30 12m
30
69.36666667
7.38350133
1.34803674
52
82
68.5
72.12340181
66.60993152

24

0


25

0


<<END STAT DATA>>
3
0
0
1
-1
0
0
1
1
0
2
T
1
0
2
0
4
1
TTTTTTTTTTTTTTTTTTTTTTTTTTTTTTTTTTTTTTTTTTTTTTTTTTTTTTTTTTTTTTTTTTTTTTTTTTTTTTTTTTTTTTTTTTTTTTTTTTTTTTTTTTTTTTTTTTTTTTTTTTTTTTTTTTTTTTTTTTTTTTTTTTTTTTTTTTTTTTTTTTTTTTTTTTTTTTTTTTTTTTTTTTTTTTTTTTTTTTTTTTTTTTTTTTTTTTTTTTTTTTTTTTTTTTTTTTTTTTTTTTTTTTTTTTTTTTTTTTTTTTTTTTTTTTTTTTTTTTTTTTTTTTTTTTTTTTTTTTTTTTTTTTTTTTTTTTTTTTTTTTTTTTTTTTTTTTTTTTTTTTTTTTTTTTTF
<<END CHOICES>>
<<END NOTES>>
F
F
F
F
F
F
F
F
T
F
F
F
F
T
F
F
F
F
T
F
F
F
F
T
F
F
<<END SELECTED FLAGS>>
<<END ROW TITLES>>
-1
-1
-1
-1
-1
-1
-1
-1
-1
-1
-1
-1
-1
-1
-1
-1
-1
-1
-1
-1
-1
-1
-1
-1
-1
-1
<<END DEC PT DATA>>
F

0.15059573
0.07114575
T
0.11865331
0.2
T
0.12528723
0.2
T
0.08525022
0.2
T
0.13140115
0.18359416
T
0.16855776
0.02501582
F
0.11851519
0.2
T
0.14672783
0.08733964
T
0.14842664
0.07988656
T
0.11051156
0.2
T
0.11558622
0.2
T
0.13895655
0.2
T
0.12593695
0.2
T
0.13668438
0.2
T
0.2946685
 1.097E-06
F
0.11445553
0.2
T
0.12258572
0.2
T
0.10726929
0.2
T
0.1831056
0.0170534
F
0.09146237
0.2
T
0.08380843
0.2
T
0.11631673
0.2
T
0.10897507
0.2
T
0.09237837
0.2
T


F


F

<<START EXCLUDE FLAGS>>
........................
........................
........................
........................
........................
........................
........................
........................
........................
........................
........................
........................
........................
........................
........................
........................
........................
........................
........................
........................
........................
........................
........................
........................
........................
........................
........................
........................
........................
........................
........................
<<END EXCLUDE FLAGS>>
