# Supplementary material for: Laparoscopic Cholecystectomy for Gallbladder Calculosis in Fibromyalgia Patients: Impact on Musculoskeletal Pain, Somatic Hyperalgesia and Central Sensitization
Source: PLoS One. 2016 Apr 15;11(4):e0153408. doi: 10.1371/journal.pone.0153408 (PMC4833355; doi:10.1371/journal.pone.0153408)
Supplement: S3 Table — Intensity of fibromyalgia pain in FMS+sGb with delayed Cholec and FMS+sGb without delayed Cholec patients. Raw data. (ISD) [file pone.0153408.s003.ISD]

GraphPad Instat for Windows Version 3.06, 32 bit for Windows
2.00
1


vas FMS
85,*,85,73,*,90,88,84,78,77,*,73,72,79,73,73,
85,*,85,86,*,91,89,85,80,80,*,86,87,86,86,86,
87,*,87,76,*,88,87,88,81,81,*,72,76,86,86,87,
81,*,81,85,*,88,81,82,79,79,*,85,85,85,85,86,
80,*,80,81,*,82,79,80,79,79,*,81,82,81,87,81,
87,*,87,83,*,90,86,84,83,73,*,81,83,83,85,83,
75,*,75,86,*,77,77,77,75,75,*,86,86,86,86,88,
74,*,74,*,*,78,78,74,73,73,*,*,*,*,*,*,
83,*,83,*,*,84,84,81,78,78,*,*,*,*,*,*,
80,*,80,*,*,80,80,78,77,77,*,*,*,*,*,*,
76,*,76,*,*,78,78,79,74,74,*,*,*,*,*,*,
82,*,82,*,*,83,83,88,80,68,*,*,*,*,*,*,
85,*,85,*,*,88,85,85,80,78,*,*,*,*,*,*,
78,*,78,*,*,81,81,80,78,68,*,*,*,*,*,*,
75,*,75,*,*,86,81,75,73,73,*,*,*,*,*,*,
80,*,80,*,*,82,82,80,76,76,*,*,*,*,*,*,
78,*,78,*,*,80,80,75,70,70,*,*,*,*,*,*,
79,*,79,*,*,81,81,84,80,76,*,*,*,*,*,*,
75,*,75,*,*,79,79,75,75,75,*,*,*,*,*,*,
83,*,83,*,*,85,85,82,79,79,*,*,*,*,*,*,
73,*,*,*,*,*,*,*,*,*,*,*,*,*,*,*,
86,*,*,*,*,*,*,*,*,*,*,*,*,*,*,*,
76,*,*,*,*,*,*,*,*,*,*,*,*,*,*,*,
85,*,*,*,*,*,*,*,*,*,*,*,*,*,*,*,
81,*,*,*,*,*,*,*,*,*,*,*,*,*,*,*,
83,*,*,*,*,*,*,*,*,*,*,*,*,*,*,*,
86,*,*,*,*,*,*,*,*,*,*,*,*,*,*,*,
<<END RAW DATA>>
0
n27basis
27
80.66666667
4.35006631
0.83717065
73
87
81
82.38788953
78.94544381

1

0


2
n20basis
20
80.4
4.15995951
0.93019523
74
87
80
82.34689861
78.45310139

3
n7basis
7
81.42857143
5.12695956
1.93780857
73
86
83
86.17038899
76.68675387

4

0


5
n20 1w
20
83.55
4.4423204
0.99333304
77
91
82.5
85.62904605
81.47095395

6
n20 1m
20
82.2
3.51837283
0.78673208
77
89
81
83.84663025
80.55336975

7
n20 3m
20
80.8
4.274773
0.9558683
74
88
80.5
82.80063236
78.79936764

8
n20 6m
20
77.4
3.23468049
0.72329655
70
83
78
78.91385967
75.88614033

9
n20 12m
20
75.45
3.76234809
0.84128661
68
81
76
77.21081287
73.68918713

10

0


11
n7 1w
7
80.57142857
5.91205387
2.23454633
72
86
81
86.03936343
75.10349371

12
n7 1m
7
81.57142857
5.5634864
2.10280021
72
87
83
86.71698068
76.42587647

13
n7 3m
7
83.71428571
2.81154084
1.06266255
79
86
85
86.31462098
81.11395045

14
n7 6m
7
84
4.89897949
1.8516402
73
87
86
88.53096357
79.46903643

15
n7 12m
7
83.42857143
5.19156826
1.96222836
73
88
86
88.23014423
78.62699863

16

0


17

0


18

0


19

0


20

0


21

0


22

0


23

0


24

0


25

0


<<END STAT DATA>>
2
0
0
1
-1
0
0
1
1
9
15
T
0
0
2
0
0
1
TTTTTTTTTTTTTTTTTTTTTTTTTTTTTTTTTTTTTTTTTTTTTTTTTTTTTTTTTTTTTTTTTTTTTTTTTTTTTTTTTTTTTTTTTTTTTTTTTTTTTTTTTTTTTTTTTTTTTTTTTTTTTTTTTTTTTTTTTTTTTTTTTTTTTTTTTTTTTTTTTTTTTTTTTTTTTTTTTTTTTTTTTTTTTTTTTTTTTTTTTTTTTTTTTTTTTTTTTTTTTTTTTTTTTTTTTTTTTTTTTTTTTTTTTTTTTTTTTTTTTTTTTTTTTTTTTTTTTTTTTTTTTTTTTTTTTTTTTTTTTTTTTTTTTTTTTTTTTTTTTTTTTTTTTTTTTTTTTTTTTTTTTTTTTTTF
<<END CHOICES>>
<<END NOTES>>
F
F
F
F
F
F
F
F
F
T
F
F
F
F
F
T
F
F
F
F
F
F
F
F
F
F
<<END SELECTED FLAGS>>
<<END ROW TITLES>>
-1
-1
-1
-1
-1
-1
-1
-1
-1
-1
-1
-1
-1
-1
-1
-1
-1
-1
-1
-1
-1
-1
-1
-1
-1
-1
<<END DEC PT DATA>>
F

0.13668438
0.2
T


T
0.11556252
0.2
T
0.19181135
0.2
T


T
0.14173845
0.2
T
0.18346617
0.07623701
T
0.12292652
0.2
T
0.17357377
0.11635223
T
0.10981294
0.2
T


T
0.24317873
0.2
T
0.24498548
0.2
T
0.2476905
0.2
T
0.43801046
0.00019007
F
0.26122655
0.17439269
T


T


T


F


T


T


T


T


T


F


F

<<START EXCLUDE FLAGS>>
................
................
................
................
................
................
................
................
................
................
................
................
................
................
................
................
................
................
................
................
................
................
................
................
................
................
................
<<END EXCLUDE FLAGS>>
