# Supplementary material for: Laparoscopic Cholecystectomy for Gallbladder Calculosis in Fibromyalgia Patients: Impact on Musculoskeletal Pain, Somatic Hyperalgesia and Central Sensitization
Source: PLoS One. 2016 Apr 15;11(4):e0153408. doi: 10.1371/journal.pone.0153408 (PMC4833355; doi:10.1371/journal.pone.0153408)
Supplement: S4 Table — Pressure pain thresholds in tender points in FMS+sGb+Cholec, FMS+aGb, FMS and FMS+sGb patients. Raw data. (ISD) [file pone.0153408.s004.ISD]

GraphPad Instat for Windows Version 3.06, 32 bit for Windows
2.00
1


PPTs in TePs
1.6,1.4,1.6,2,1.6,1.3,1.6,1.4,1.6,1,1.6,2.3,1,0.8,0.9,1,1.2,1.4,1,1.1,1,1,0.9,0.8,
2,2,1.9,1.4,1.6,1,1.1,1.3,1.9,1.4,1.6,1,1,0.9,1,1.1,1.2,1.4,1.1,0.9,1,1.1,1,1,
1,1.1,1,1,1,1.3,0.9,1.1,1,1,1,1.3,0.7,0.7,0.8,0.6,1,1.5,0.6,0.7,0.8,0.6,0.6,0.5,
1.2,1.2,1,1.2,1.2,1.2,1.2,1.2,1,1.2,1.2,1.2,1.2,0.7,0.9,1.1,1.3,1.3,1.2,1.2,1.2,1.1,1,1,
1.3,1.3,1.2,1,1.3,1.3,1.2,1.3,1.2,1,1.3,1.3,1.1,0.9,1,1.1,1.4,1.5,1.1,0.9,1,1.1,0.9,0.8,
1.4,1.4,1.5,1.4,1.1,1.4,1.4,1.2,1.5,1.4,1.1,1.4,1.1,0.9,1,1.1,1.4,1.4,1.1,1,1.1,1.1,1,1,
1.5,1.5,1.3,2,1.5,1.5,1.5,1.4,1.3,1,1.5,1.5,1,0.8,1.1,1,1.2,1.5,1,0.9,1.1,1,1,0.9,
1.8,1.7,1.8,1.8,1.8,1.8,1.7,1.8,1.8,1.8,1.8,1.8,1.7,0.9,1,1.6,1.8,1.8,1.7,1.5,1.7,1.8,1.5,0.5,
2,2,2.2,1,2,1.7,1.7,2,2.2,1,2,1.7,1.2,1.1,1.2,1.1,1.3,1.5,1.7,1.8,1.5,1.1,1.3,1.3,
1.9,2,2,1.9,1.9,0.8,1.9,1.6,2,1.9,1.9,0.8,1.1,1,1.2,1.1,1.5,1.5,1.1,1,1.2,1.1,1,1,
0.8,0.8,0.9,0.8,1.8,1.8,0.8,0.9,0.9,0.8,1.8,1.8,1.3,0.5,0.7,1.3,1.4,1.4,1.3,1.2,0.9,1.3,1.3,1.2,
0.8,0.8,0.8,1,0.8,1.3,0.8,0.8,0.8,1,0.8,1.3,1.8,0.5,0.7,1.7,2,2.2,1.5,1.2,1.4,1.7,1.5,0.7,
2.4,2,2.3,2.4,2.4,2.4,2.4,1.3,1.3,2.4,2.4,2.4,1.9,0.8,0.9,2,2,2,1.9,1.7,1.8,2,1.3,1.3,
2.1,2.1,2,2.1,2.1,2.1,1.6,1.7,1,2.1,2.1,2.1,1.3,1.1,1.2,1.2,1.5,1.7,1.3,1.1,1.2,1.2,1.5,1.5,
2.3,2.3,2,2,2.3,1.3,2.2,2.3,2,2,2.3,1.3,1.3,1,1.1,1.4,1.5,1.8,1.3,1.3,1.3,1.4,1.3,1.3,
1.8,1.9,1.8,1.8,1.8,1.8,1.8,1.9,1.8,1.8,1.8,1.8,1.5,0.8,1,1.3,1.6,1.6,1.5,1.5,1.4,1.3,1.4,1.3,
1.9,1.9,1.6,1.9,1.9,1.9,1.9,1.6,1.6,1.9,1.9,1.9,1.4,1,1.1,1.2,1.5,1.5,1.3,1,1.2,1.1,1.5,1.5,
1.6,1.6,1.6,1.5,1.6,1.6,1.6,1.5,1.6,1.5,1.6,1.6,1.3,0.8,0.9,1,1.5,1.5,1.3,1.3,1.2,1,1.5,0.7,
2,1.7,1.6,1.9,1,2,2,1.7,1.6,1.9,1,2,1,0.9,1,1.4,1.4,1.4,1.7,1.8,1.7,1.4,1.4,1.4,
2.3,2,2.6,1.3,2.3,2.3,2.3,2.2,1.6,1.3,2.3,2.3,1.8,1.3,1.4,1.7,1.8,1.8,1.8,1.7,1.7,1.7,0.8,0.8,
2.1,2.1,2.2,2.1,2.1,1.1,2.1,2,2.2,2.1,2.1,1.1,1.1,1,1.2,1,1.2,1.2,1.1,1,1.2,1,1.2,1.2,
1.4,1.4,1.4,1.6,1.4,1.4,1.4,1.5,1.4,1.6,1.4,1.4,1.4,1.3,1.5,1.4,1.5,1.5,1.4,1.4,1.5,1.4,1.5,1.5,
1.8,1.8,1.8,1.8,1,1.8,1.8,1.7,1.8,1.8,1,1.8,0.9,0.7,0.9,1,1,1.7,1,0.9,0.9,1,1,1,
1.9,2,1.9,1.9,1.9,1.9,1,1.7,1.9,1.9,1.9,1.9,1.8,0.8,1,1.6,2,2,1.8,1.8,1.8,1.6,0.8,0.8,
1,1,1.1,1,1,1,1,1,1.1,1,1,1,1,0.7,0.9,1.2,1.2,1.8,1,0.9,0.9,1.2,1.2,1,
1,1.1,1,2,1,1,1.2,1.1,1,2,1,1,0.7,0.6,0.8,0.9,1.4,1.5,0.9,1,0.8,1,1.4,0.5,
1,1,0.9,1,1,1.5,1,1,0.9,1,1,1.5,1.3,1,1.1,1.1,1.4,1.4,1.3,1.2,1.1,1.1,1.4,1.4,
1.6,1.5,1.6,1.1,1,1.6,1.6,1.5,1.6,1.1,1,1.6,1.2,1,1.2,1.2,1.3,1.3,*,*,*,*,*,*,
1.6,1.6,1.7,1.6,1.6,1.6,*,*,*,*,*,*,1.4,1,1.1,1.3,1.5,1.5,*,*,*,*,*,*,
1.7,1.7,1.7,1.7,1.7,1.7,*,*,*,*,*,*,1.5,1.2,1.2,1.5,1.6,1.6,*,*,*,*,*,*,
*,*,*,*,*,*,*,*,*,*,*,*,1,0.9,1,1,1.3,1.7,*,*,*,*,*,*,
<<END RAW DATA>>
0
30 basis
30
1.62666667
0.45632213
0.08331264
0.8
2.4
1.65
1.79704102
1.45629232

1
30 1w
30
1.59666667
0.41893406
0.07648655
0.8
2.3
1.65
1.75308165
1.44025168

2
30 1m
30
1.6
0.46460959
0.08482572
0.8
2.6
1.6
1.77346859
1.42653141

3
30 3m
30
1.57333333
0.44094986
0.08050606
0.8
2.4
1.65
1.73796823
1.40869844

4
30 6m
30
1.55666667
0.46733532
0.08532337
0.8
2.4
1.6
1.73115295
1.38218039

5
30 12m
30
1.54666667
0.3936858
0.07187686
0.8
2.4
1.55
1.69365485
1.39967848

6
28 basis
28
1.525
0.45916591
0.0867742
0.8
2.4
1.6
1.70306066
1.34693934

7
28 1w
28
1.48928571
0.38714461
0.07316346
0.8
2.3
1.5
1.63941712
1.3391543

8
28 1m
28
1.48571429
0.41607895
0.07863153
0.8
2.2
1.6
1.64706619
1.32436238

9
28 3m
28
1.49642857
0.46146477
0.08720864
0.8
2.4
1.45
1.67538071
1.31747643

10
28 6m
28
1.55
0.48342911
0.09135951
0.8
2.4
1.6
1.73746972
1.36253028

11
28 12m
28
1.575
0.42828253
0.08093779
0.8
2.4
1.55
1.74108435
1.40891565

12
31 basis
31
1.25806452
0.31280899
0.05618215
0.7
1.9
1.2
1.37278847
1.14334056

13
31 1w
31
0.89032258
0.19892183
0.03572741
0.5
1.3
0.9
0.96327796
0.8173672

14
31 1m
31
1.03225806
0.18145173
0.03258969
0.7
1.5
1
1.09880622
0.96570991

15
31 3m
31
1.23225806
0.28447272
0.05109281
0.6
2
1.2
1.33658958
1.12792655

16
31 6m
31
1.4483871
0.26060311
0.0468057
1
2
1.4
1.54396434
1.35280986

17
31 12m
31
1.57741935
0.22614107
0.04061614
1.2
2.2
1.5
1.6603575
1.49448121

18
27 basis
27
1.2962963
0.31923163
0.06143616
0.6
1.9
1.3
1.42260903
1.16998356

19
27 1w
27
1.22222222
0.32383915
0.06232287
0.7
1.8
1.2
1.35035805
1.09408639

20
27 1m
27
1.24444444
0.30550505
0.05879447
0.8
1.8
1.2
1.36532588
1.12356301

21
27 3m
27
1.23703704
0.30652914
0.05899156
0.6
2
1.1
1.35832369
1.11575039

22
27 6m
27
1.19259259
0.26591775
0.0511759
0.6
1.5
1.3
1.29781023
1.08737495

23
27 12m
27
1.03333333
0.31500916
0.06062354
0.5
1.5
1
1.15797533
0.90869133

24

0


25

0


<<END STAT DATA>>
3
0
0
1
-1
0
0
1
1
0
1
T
1
0
2
0
4
1
TTTTTTTTTTTTTTTTTTTTTTTTTTTTTTTTTTTTTTTTTTTTTTTTTTTTTTTTTTTTTTTTTTTTTTTTTTTTTTTTTTTTTTTTTTTTTTTTTTTTTTTTTTTTTTTTTTTTTTTTTTTTTTTTTTTTTTTTTTTTTTTTTTTTTTTTTTTTTTTTTTTTTTTTTTTTTTTTTTTTTTTTTTTTTTTTTTTTTTTTTTTTTTTTTTTTTTTTTTTTTTTTTTTTTTTTTTTTTTTTTTTTTTTTTTTTTTTTTTTTTTTTTTTTTTTTTTTTTTTTTTTTTTTTTTTTTTTTTTTTTTTTTTTTTTTTTTTTTTTTTTTTTTTTTTTTTTTTTTTTTTTTTTTTTTTF
<<END CHOICES>>
<<END NOTES>>
F
F
F
F
F
T
F
F
F
F
F
T
F
F
F
F
F
T
F
F
F
F
T
F
F
F
<<END SELECTED FLAGS>>
<<END ROW TITLES>>
-1
-1
-1
-1
-1
-1
-1
-1
-1
-1
-1
-1
-1
-1
-1
-1
-1
-1
-1
-1
-1
-1
-1
-1
-1
-1
<<END DEC PT DATA>>
F

0.11513949
0.2
T
0.13214296
0.2
T
0.13333333
0.18492427
T
0.16304393
0.04066637
F
0.14984113
0.08380861
T
0.1011776
0.2
T
0.15946973
0.04985286
F
0.17916762
0.01508334
F
0.17176095
0.024144
F
0.15128881
0.07772341
T
0.14773735
0.09335041
T
0.19338635
0.00569611
F
0.12409922
0.2
T
0.12941566
0.2
T
0.15119276
0.06888544
T
0.16286774
0.03541572
F
0.19569986
0.00385778
F
0.24685221
 4.408E-05
F
0.1620385
0.06677162
T
0.1611017
0.07004801
T
0.18746019
0.01582234
F
0.22813014
0.00090175
F
0.17537122
0.03245285
F
0.13472671
0.2
T


F


F

<<START EXCLUDE FLAGS>>
........................
........................
........................
........................
........................
........................
........................
........................
........................
........................
........................
........................
........................
........................
........................
........................
........................
........................
........................
........................
........................
........................
........................
........................
........................
........................
........................
........................
........................
........................
........................
<<END EXCLUDE FLAGS>>
