# Supplementary material for: Laparoscopic Cholecystectomy for Gallbladder Calculosis in Fibromyalgia Patients: Impact on Musculoskeletal Pain, Somatic Hyperalgesia and Central Sensitization
Source: PLoS One. 2016 Apr 15;11(4):e0153408. doi: 10.1371/journal.pone.0153408 (PMC4833355; doi:10.1371/journal.pone.0153408)
Supplement: S5 Table — Pressure pain thresholds in tender points in FMS+sGb with delayed Cholec and FMS+sGb without delayed Cholec patients. Raw data. (ISD) [file pone.0153408.s005.ISD]

GraphPad Instat for Windows Version 3.06, 32 bit for Windows
2.00
1


PPTs in TePs
0.8,0.7,0.8,0.8,1,1,0.5,0.3,0.4,0.5,0.6,0.9,
1,1,1.2,1,0.9,0.7,1.3,0.7,0.8,1.3,1.3,1.5,
0.5,0.8,0.5,0.8,0.5,0.5,1,0.7,0.8,1,1.1,1.3,
1,1,1,1,1,1,1.2,0.9,1,1.2,1.1,1.3,
0.8,0.8,0.9,0.8,1,0.9,0.7,0.5,0.6,0.7,0.9,1.1,
1,1.1,1,1.3,1,1,1.3,1,1,1.2,1.4,1.6,
0.9,0.9,0.9,1,0.9,0.9,1.5,1,1,1.4,1.6,1,
*,*,*,*,*,*,1.3,1,1,1.3,1.4,1.5,
*,*,*,*,*,*,1.3,0.9,1,1.3,1.4,1.6,
*,*,*,*,*,*,1.5,1,1.1,1.4,1.6,1.8,
*,*,*,*,*,*,0.7,0.4,0.5,0.5,0.9,1.2,
*,*,*,*,*,*,1.4,0.9,1,1.2,1.5,1.6,
*,*,*,*,*,*,0.8,0.6,0.7,0.8,0.9,1.1,
*,*,*,*,*,*,1.2,1,1.1,1.1,1.3,1.4,
*,*,*,*,*,*,1.5,1.2,1.3,1.4,1.6,1.7,
*,*,*,*,*,*,1,0.7,0.8,1,1.1,1.2,
*,*,*,*,*,*,0.8,0.5,0.6,0.7,0.9,1,
*,*,*,*,*,*,1,0.7,0.8,0.9,1.1,1.2,
*,*,*,*,*,*,0.5,0.3,0.4,0.4,0.6,0.9,
*,*,*,*,*,*,1.4,1,1.1,1.2,1.6,1.7,
<<END RAW DATA>>
0
7 basis
7
0.85714286
0.18126539
0.06851188
0.5
1
0.9
1.02479142
0.68949429

1
7 1w
7
0.9
0.14142136
0.05345225
0.7
1.1
0.9
1.03079765
0.76920235

2
7 1m
7
0.9
0.21602469
0.08164966
0.5
1.2
0.9
1.09979671
0.70020329

3
7 3m
7
0.95714286
0.18126539
0.06851188
0.8
1.3
1
1.12479142
0.78949429

4
7 6m
7
0.9
0.18257419
0.06900656
0.5
1
1
1.06885904
0.73114096

5
12m
7
0.85714286
0.19023795
0.07190319
0.5
1
0.9
1.03308995
0.68119576

6
20 basis
-1


14
18
17
17.12609763
16.28130978

7
20 1w
-1


15
18
17
17.35066905
16.57525688

8
20 1m
-1


15
18
17
17.4463759
16.77584633

9
20 3m
-1


15
18
17
17.47190696
16.82438933

10
20 6m
-1


15
18
17
17.53901767
16.90542678

11
20 12m
-1


15
18
17
17.60307761
16.98951499

12

-1


0.5
1
0.9
1.02479142
0.68949429

13

-1


0.7
1.1
0.9
1.03079765
0.76920235

14

-1


0.5
1.2
0.9
1.09979671
0.70020329

15

-1


0.8
1.3
1
1.12479142
0.78949429

16

-1


0.5
1
1
1.06885904
0.73114096

17

-1


0.5
1
0.9
1.03308995
0.68119576

18

-1


18
18
18
18
18

19

-1


17
18
18
18.16558049
17.26299094

20

-1


16
18
18
18.41342857
17.01514286

21

-1


17
18
18
18.20671429
17.50757143

22

-1


16
18
18
18.29911953
16.84373761

23

-1


17
18
18
18.20671429
17.50757143

24

-1


0.5
1.5
1.2
1.25020247
0.93979753

25

-1


15
18
17
17.40529123
16.69470877

<<END STAT DATA>>
3
0
0
1
-1
0
0
1
1
0
1
T
1
0
2
0
0
1
TTTTTTTTTTTTTTTTTTTTTTTTTTTTTTTTTTTTTTTTTTTTTTTTTTTTTTTTTTTTTTTTTTTTTTTTTTTTTTTTTTTTTTTTTTTTTTTTTTTTTTTTTTTTTTTTTTTTTTTTTTTTTTTTTTTTTTTTTTTTTTTTTTTTTTTTTTTTTTTTTTTTTTTTTTTTTTTTTTTTTTTTTTTTTTTTTTTTTTTTTTTTTTTTTTTTTTTTTTTTTTTTTTTTTTTTTTTTTTTTTTTTTTTTTTTTTTTTTTTTTTTTTTTTTTTTTTTTTTTTTTTTTTTTTTTTTTTTTTTTTTTTTTTTTTTTTTTTTTTTTTTTTTTTTTTTTTTTTTTTTTTTTTTTTTTF
<<END CHOICES>>
<<END NOTES>>
T
T
T
T
T
T
F
F
F
F
F
F
F
F
F
F
F
F
F
F
F
F
F
F
F
F
<<END SELECTED FLAGS>>
<<END ROW TITLES>>
-1
-1
-1
-1
-1
-1
-1
-1
-1
-1
-1
-1
-1
-1
-1
-1
-1
-1
-1
-1
-1
-1
-1
-1
-1
-1
<<END DEC PT DATA>>
F

0.1620385
0.06677162
T
0.1611017
0.07004801
T
0.18746019
0.01582234
F
0.22813014
0.00090175
F
0.17537122
0.03245285
F
0.13472671
0.2
T
0.27598412
 1.279E-05
F
0.25581583
 8.639E-05
F
0.22561561
0.00109828
F
0.24297981
0.0002667
F
0.2425344
0.000277
F
0.26238202
 4.726E-05
F
0.23343757
0.2
T
0.18880489
0.2
T
0.21428571
0.2
T
0.263696
0.1632924
T
0.35714286
0.007331
F
0.30340107
0.0505649
T


F
0.43518018
0.00021929
F
0.50440634
 4.845E-06
F
0.50440634
 4.845E-06
F
0.42129528
0.00043525
F
0.50440634
 4.845E-06
F
0.18175501
0.08220483
T
0.32374487
 6.562E-06
F

<<START EXCLUDE FLAGS>>
............
............
............
............
............
............
............
............
............
............
............
............
............
............
............
............
............
............
............
............
<<END EXCLUDE FLAGS>>
