# Supplementary material for: Laparoscopic Cholecystectomy for Gallbladder Calculosis in Fibromyalgia Patients: Impact on Musculoskeletal Pain, Somatic Hyperalgesia and Central Sensitization
Source: PLoS One. 2016 Apr 15;11(4):e0153408. doi: 10.1371/journal.pone.0153408 (PMC4833355; doi:10.1371/journal.pone.0153408)
Supplement: S6 Table — Electrical skin and subcutis pain thresholds in FMS+sGb+Cholec and FMS patients. Raw data. (ISD) [file pone.0153408.s006.ISD]

GraphPad Instat for Windows Version 3.06, 32 bit for Windows
2.00
1


skin and subcutis thresholds
1.3,1.2,1,0.8,0.9,1,1,1,1.1,1.1,0.6,1,1.2,0.8,1,1,1.4,1.4,0.8,0.6,0.7,0.8,1,1.5,
0.9,1,1.4,0.7,0.9,1,1.2,1.2,1.2,1,1.2,1.2,1.4,1,1.1,1.1,1.6,1.6,0.7,0.5,0.7,0.7,1,1,
1.6,1.5,1.2,0.8,0.9,1,0.9,1,1,1,1,1,0.8,0.5,0.7,1,1.4,1.8,0.5,0.3,0.5,0.5,1,1.3,
1.1,1.2,1,0.9,1,1.2,0.8,1,1,0.9,0.8,1.2,1.5,1.1,1.3,1.3,1.6,1.7,0.9,0.6,0.8,0.8,1.2,1.5,
1.2,1,1.1,1,1,1.2,0.8,1,1,1,0.9,0.8,0.6,0.4,0.7,0.9,1,1.4,1,0.7,0.9,1,1.2,1.4,
1,1.5,1.4,1.2,1,1.1,0.9,1,0.7,1,0.9,0.9,0.7,0.4,0.6,0.8,1,1.3,0.6,0.4,0.6,0.7,0.9,1.2,
0.9,1,1,1.2,1,0.9,0.6,0.5,0.5,0.8,0.9,0.9,1.4,1,1,1,1.5,1.5,0.5,0.3,0.5,0.7,0.8,1,
1.8,1.8,1.7,1.5,1.5,1.3,0.5,0.7,0.7,0.7,0.5,0.5,1.2,0.8,0.9,1,1.2,1.2,0.8,0.6,0.9,1,1.1,1.3,
1.5,1.4,1.2,1,1.2,1.4,0.6,0.6,0.6,0.9,1,0.6,1,0.7,0.9,0.9,1.7,1.5,0.9,0.6,0.8,0.8,0.9,1.2,
0.7,0.9,1,1.3,1.3,1.5,1.2,0.9,1,1.1,1.2,1,1.2,0.8,1,1.1,1.7,1.9,0.6,0.4,0.6,0.7,0.9,1.1,
0.6,0.9,1,1.2,1.2,1.2,1.4,1.2,1.2,1.3,1.2,1.4,1.4,0.7,0.9,1.1,1.5,1.5,1,0.7,0.9,1,1.2,1.2,
1.6,1.7,1.5,1.4,1.5,1.4,1.2,1.1,1.1,1,1.2,1.2,0.9,0.5,0.8,1,1.2,1.5,1.2,0.9,0.5,1,1.1,1.3,
1.4,1.5,1.2,1.1,1.2,1.3,1.5,1.4,1.2,1.4,0.5,1.4,0.8,0.5,0.6,0.9,1.1,1.3,0.3,0.3,0.5,0.6,0.8,1,
1.2,0.5,0.9,1,1,1.1,1.6,1.5,1.5,1.5,1.2,1.6,0.6,0.3,0.6,0.9,1.1,1.5,0.9,0.7,0.4,1,1.3,1.5,
1.5,1.3,1.2,0.5,0.9,1,0.7,0.9,1,0.9,0.9,0.7,1.2,0.7,0.9,1,1.3,1.4,0.8,0.6,0.3,0.9,1,1.1,
1.6,1.5,1.6,1.8,1.9,1.7,0.4,0.5,0.5,0.7,0.7,0.7,1.3,1,1.2,1.1,1.3,1.2,0.8,0.5,0.7,0.8,1,1,
0.9,1,1.2,1,1.2,1.4,0.6,0.8,0.8,0.8,0.6,0.6,1.5,1,1.1,0.9,1.2,1.4,1.2,0.8,0.9,1,1.2,1.2,
1.6,1.3,1.4,1.2,1.3,1.2,1.6,1.5,1.3,1.4,1,1.6,0.9,0.5,0.7,0.9,1.7,1.6,0.5,0.3,0.5,0.7,0.9,0.9,
1.7,1.5,1.6,1.5,1.5,1.4,1.2,1.3,1.3,0.4,1.1,1.2,1.5,1,1.2,1.1,1.8,1.4,0.6,0.4,0.5,0.6,0.8,0.8,
1.5,1.8,1.4,1.2,1.2,1.4,1.3,1.4,1.4,1.2,1.3,1.3,1.2,0.8,1,1.3,1.9,1.4,0.8,0.6,0.7,0.8,1,0.9,
0.9,1.3,1.2,1.1,1.3,1.4,1.6,1.7,1.9,1.7,1.6,1.5,1.4,1.2,1.4,1.2,1.4,1.6,0.9,0.7,0.8,0.9,1,1.2,
1.4,1.2,1.5,1.6,1.7,1.4,1.8,1.9,1.9,1.6,0.4,1.8,1.3,1,1.2,1.1,1.5,1,1,0.7,0.7,0.8,0.9,1.3,
1.5,1.4,1.2,1.2,1.3,1.3,0.9,1,1.3,1,1,1,0.6,0.4,0.6,0.8,1.1,1.7,0.9,0.6,0.8,0.8,0.9,1.5,
1.6,1.7,1.9,2,2.1,2,0.8,1,1,1,0.8,0.8,1,0.7,0.9,0.8,1,1.8,0.8,0.6,0.7,0.8,1,1.3,
1.7,1,1.3,1,1.4,1.5,0.8,1,1.4,1.2,1.2,0.8,0.6,0.3,0.6,0.9,1,1.6,0.7,0.5,0.7,1,1.2,1.5,
1.3,1.1,1.2,1.3,1.4,1.3,1.4,1.2,1,1.3,1.4,1,1.3,0.6,0.7,1,1.4,1.5,1,0.7,0.9,1,1.3,1.3,
1.2,1.2,1.4,1.2,1.2,1.3,1.3,1,1.2,1.2,1,1.3,1.2,0.9,1,1.2,1.4,1.6,1.2,0.6,0.8,0.9,1,1.2,
1.4,1.2,1.5,1.5,1.6,1.7,1.2,1.2,1.5,1.1,1.2,1.2,1.3,0.8,1,1,1.5,1.7,1.4,0.5,0.7,0.8,0.9,1,
1.3,1.1,1,1.2,1.3,1.4,1,1.2,1.2,1.4,1.4,1,1,0.7,0.9,0.9,1.1,1.5,0.8,0.6,0.7,0.7,0.9,1.2,
1.2,1,1,1.2,1.4,1.5,1,1.1,1.2,1.2,1.3,1,1,0.6,0.6,0.7,1,1.2,0.6,0.4,0.5,0.6,0.8,1.2,
*,*,*,*,*,*,*,*,*,*,*,*,1,0.8,0.9,1,1.1,1.5,0.7,0.5,0.7,0.7,1,1.3,
<<END RAW DATA>>
0
30 sk basis
30
1.30333333
0.31456958
0.05743229
0.6
1.8
1.35
1.42078236
1.18588431

1
30 sk 1w
30
1.25666667
0.30021065
0.05481072
0.5
1.8
1.2
1.36875458
1.14457875

2
30 sk 1 m
30
1.27333333
0.24625937
0.0449606
0.9
1.9
1.2
1.36527777
1.1813889

3
30 sk 3m
30
1.18666667
0.31374637
0.05728199
0.5
2
1.2
1.30380833
1.069525

4
30 sk 6m
30
1.27666667
0.29558047
0.05396536
0.9
2.1
1.25
1.38702584
1.1663075

5
30 sk 12m
30
1.31666667
0.23792687
0.0434393
0.9
2
1.3
1.40550004
1.22783329

6
30 su basis
30
1.06
0.36822032
0.06722753
0.4
1.8
1
1.19748029
0.92251971

7
30 su 1w
30
1.09333333
0.32048813
0.05851286
0.5
1.9
1
1.21299213
0.97367453

8
30 su 1m
30
1.12333333
0.34208623
0.06245611
0.5
1.9
1.15
1.25105609
0.99561058

9
30 su 3m
30
1.09333333
0.28397831
0.05184711
0.4
1.7
1.05
1.19936067
0.987306

10
30 su 6m
30
1
0.29594967
0.05403277
0.4
1.6
1
1.11049701
0.88950299

11
30 su 12m
30
1.07333333
0.32369988
0.05909924
0.5
1.8
1
1.19419128
0.95247539

12
31 sk basis
31
1.09677419
0.29038351
0.05215442
0.6
1.5
1.2
1.20327351
0.99027487

13
31 sk 1w
31
0.72580645
0.24490507
0.04398625
0.3
1.2
0.7
0.81562637
0.63598653

14
31 sk 1m
31
0.90322581
0.22580799
0.04055631
0.6
1.4
0.9
0.9860418
0.82040982

15
31 sk 3m
31
0.99677419
0.14255729
0.02560404
0.7
1.3
1
1.04905765
0.94449073

16
31 sk 6m
31
1.34516129
0.26437185
0.04748259
1
1.9
1.4
1.44212073
1.24820185

17
31 sk 12m
31
1.49032258
0.19723901
0.03542517
1
1.9
1.5
1.56266078
1.41798438

18
31 su basis
31
0.81935484
0.24141162
0.04335881
0.3
1.4
0.8
0.90789352
0.73081616

19
31 su 1w
31
0.55483871
0.15240015
0.02737188
0.3
0.9
0.6
0.61073208
0.49894534

20
31 su 1m
31
0.67419355
0.16117846
0.02894851
0.3
0.9
0.7
0.7333064
0.6150807

21
31 su 3m
31
0.80967742
0.14457948
0.02596724
0.5
1
0.8
0.86270253
0.75665231

22
31 su 6m
31
1.00645161
0.14591204
0.02620658
0.8
1.3
1
1.05996544
0.95293779

23
31 su 12m
31
1.20645161
0.19310702
0.03468305
0.8
1.5
1.2
1.27727439
1.13562883

24

0


25

0


<<END STAT DATA>>
3
0
0
1
-1
0
0
1
1
0
1
T
0
0
2
0
6
1
TTTTTTTTTTTTTTTTTTTTTTTTTTTTTTTTTTTTTTTTTTTTTTTTTTTTTTTTTTTTTTTTTTTTTTTTTTTTTTTTTTTTTTTTTTTTTTTTTTTTTTTTTTTTTTTTTTTTTTTTTTTTTTTTTTTTTTTTTTTTTTTTTTTTTTTTTTTTTTTTTTTTTTTTTTTTTTTTTTTTTTTTTTTTTTTTTTTTTTTTTTTTTTTTTTTTTTTTTTTTTTTTTTTTTTTTTTTTTTTTTTTTTTTTTTTTTTTTTTTTTTTTTTTTTTTTTTTTTTTTTTTTTTTTTTTTTTTTTTTTTTTTTTTTTTTTTTTTTTTTTTTTTTTTTTTTTTTTTTTTTTTTTTTTTTTF
<<END CHOICES>>
<<END NOTES>>
F
F
F
F
F
F
F
F
F
F
F
F
T
T
T
T
T
T
F
F
F
F
F
F
F
F
<<END SELECTED FLAGS>>
<<END ROW TITLES>>
-1
-1
-1
-1
-1
-1
-1
-1
-1
-1
-1
-1
-1
-1
-1
-1
-1
-1
-1
-1
-1
-1
-1
-1
-1
-1
<<END DEC PT DATA>>
F

0.1340635
0.17903642
T
0.10818761
0.2
T
0.18372838
0.01114912
F
0.18305203
0.01166723
F
0.13520814
0.17009747
T
0.16308379
0.04057275
F
0.11476277
0.2
T
0.15211331
0.07442521
T
0.15923195
0.05052242
T
0.12878813
0.2
T
0.15039757
0.08142454
T
0.15627415
0.05951343
T
0.18726494
0.00715941
F
0.12659361
0.2
T
0.13946263
0.12594449
T
0.16839325
0.02527396
F
0.14568198
0.09220718
T
0.13246827
0.17496857
T
0.11321249
0.2
T
0.19715135
0.00345661
F
0.20876126
0.00138555
F
0.17184321
0.02032374
F
0.22731033
0.00028167
F
0.16409403
0.03290185
F


F


F

<<START EXCLUDE FLAGS>>
........................
........................
........................
........................
........................
........................
........................
........................
........................
........................
........................
........................
........................
........................
........................
........................
........................
........................
........................
........................
........................
........................
........................
........................
........................
........................
........................
........................
........................
........................
........................
<<END EXCLUDE FLAGS>>
