# Supplementary material for: Laparoscopic Cholecystectomy for Gallbladder Calculosis in Fibromyalgia Patients: Impact on Musculoskeletal Pain, Somatic Hyperalgesia and Central Sensitization
Source: PLoS One. 2016 Apr 15;11(4):e0153408. doi: 10.1371/journal.pone.0153408 (PMC4833355; doi:10.1371/journal.pone.0153408)
Supplement: S7 Table — Electrical skin and subcutis pain thresholds in FMS+aGb and FMS+sGb patients. Raw data. (ISD) [file pone.0153408.s007.ISD]

GraphPad Instat for Windows Version 3.06, 32 bit for Windows
2.00
1


skin and subcutis thresholds
1.3,1.3,2.3,1.3,1,1.1,1,1.1,1,1,0.7,1,1,0.9,0.8,1,1,1,0.9,0.5,1,1,0.9,0.3,
1.1,1,1.1,0.3,0.5,0.8,0.8,0.8,1,0.8,0.7,0.7,1.2,1.1,1,1.2,1.2,1.2,0.7,1,0.7,0.7,0.7,0.7,
1.3,1.3,1.3,1.3,1.1,1.2,1,1.3,1.1,1.1,0.6,1.1,0.8,0.7,0.5,0.8,0.8,0.8,0.8,0.5,0.8,0.8,1.1,0.8,
1.4,1.6,1.4,1.4,1,1.3,1.1,0.9,0.8,1,1.1,1.1,0.9,0.8,0.8,0.9,0.9,0.9,1,1,1.2,1,1,1,
1.5,1.5,1.5,1.5,1.4,1.6,0.8,0.8,0.9,0.9,0.9,0.9,1.1,1,1,1.1,0.6,1.1,0.7,0.7,0.7,0.7,0.7,0.7,
0.9,0.9,1.9,1.8,1,1,1.3,1.2,1.1,1.1,1.2,1.3,0.9,0.8,0.9,0.9,0.9,0.9,0.3,0.4,0.4,0.3,0.3,0.3,
0.5,0.8,0.5,0.5,0.9,0.7,1.2,1.1,1,1,1.2,1.2,0.8,0.7,0.8,0.8,0.8,0.8,0.5,0.5,0.5,0.5,0.5,0.5,
1.9,1.9,1.9,1.9,1.9,1.4,1,1.1,1.1,1.1,1.3,1,0.7,0.6,0.7,0.7,0.7,0.7,0.4,0.4,0.5,0.4,0.4,0.4,
1.8,1.8,1.8,1.2,1.3,1.7,0.8,0.9,0.8,0.9,1,1,1.1,1,1.1,1.1,1.1,1.1,1.5,1.3,1,1,1.5,0.5,
1.4,0.8,1.4,1.4,1.2,1.4,0.9,1,0.9,1,0.9,0.9,1.2,0.9,1.2,1.2,1.2,1.2,1,1,1,1,1,1,
1.5,1.5,1.5,1.7,1.5,1.4,0.7,1.3,0.7,1.8,1.2,0.7,1.5,1,1.5,0.5,1.5,0.5,0.7,0.9,0.7,0.7,0.7,0.7,
1.9,1.9,1.9,1.9,1.6,1.9,0.6,1.4,1.5,0.6,0.6,0.9,1.1,1.1,1.1,1.9,1.1,1.1,1.3,1.3,1.3,1.3,1.3,1.3,
0.7,1.7,0.7,0.7,0.9,0.9,1.3,1.4,1.1,1.1,1.3,1.3,0.9,1,0.9,0.9,0.9,0.9,1.2,1.2,1.1,1.2,1.2,1.2,
0.8,0.8,0.4,0.9,1,0.8,1.2,1,0.9,1,0.7,1.2,0.5,0.6,0.5,0.5,0.5,0.5,0.5,0.8,0.5,1.1,0.5,0.5,
0.9,0.9,0.9,1,1,0.9,1.4,1.5,1.4,1.2,1.4,1.4,1.4,1.2,1.4,1.4,1,0.4,0.8,0.8,0.8,0.8,0.8,0.4,
1,1,1,1.3,1.2,1.2,0.6,0.8,0.8,1.1,0.9,0.6,0.9,0.9,0.9,0.9,0.9,0.9,0.9,1.9,1,0.9,0.9,0.9,
1,1,1.5,1,1,1.4,0.8,0.9,0.6,0.9,0.8,0.7,0.4,0.5,0.4,0.4,0.4,0.4,1.2,1.5,1.2,1.2,1.2,1.2,
2.3,1.3,2.3,2.3,1.3,1.9,0.7,0.9,0.9,0.8,0.4,0.9,1.4,1.3,1.4,0.9,1,0.4,0.5,1.9,0.5,1,0.5,0.5,
0.6,0.6,0.6,0.7,0.9,0.6,0.7,1,1,0.6,1,0.7,1.5,1.7,1.5,1.5,1.5,0.5,1.3,1.3,1.3,1.3,1.3,1.3,
0.7,0.7,0.7,0.7,0.7,0.8,0.8,1.2,0.8,0.9,0.8,0.8,1.7,0.9,0.7,0.7,0.7,0.7,1.3,1.3,0.2,1.3,1.3,1.3,
0.5,0.5,0.5,0.9,0.7,0.5,1,1.1,0.6,1.1,1.1,1.2,0.8,0.7,0.8,0.8,0.8,0.8,0.6,1,0.6,0.6,0.6,0.6,
1.6,1.6,1.6,1.1,1.6,1.6,1.2,1.4,1.2,1.3,1.2,1.2,0.9,0.9,0.9,0.9,0.9,0.9,0.4,0.8,0.5,0.4,0.4,0.4,
1.8,2,1.8,1.8,2,1.8,0.4,0.5,0.6,1.5,0.6,0.4,1.6,1.4,1.6,1,1.6,0.6,0.5,0.5,0.5,1,0.5,0.5,
1.7,1.7,2,1.7,1.3,1.7,1.3,1.4,1.1,1.4,1.4,1.3,1.2,1.1,1.2,1.2,0.6,1,0.6,0.6,0.6,1.3,0.6,0.6,
1.7,1.7,1.7,1.2,1.7,1.9,1.5,1.6,1.6,1.2,1.4,1.5,1.6,1.6,1.6,1,1.6,1.6,0.7,0.9,0.7,0.7,0.7,0.3,
1,1.4,0.5,1,1.3,1,1.7,1.7,1.7,1.6,1.5,1.7,0.6,0.7,0.6,0.6,0.6,0.6,0.8,0.8,0.8,0.8,0.8,0.8,
1.5,1.5,1.5,1.5,1.5,1.5,1,0.6,1,0.9,1.1,1,0.9,0.9,0.9,0.9,0.9,0.9,0.5,0.5,0.5,0.5,0.5,0.5,
1.3,1.3,1.3,1.3,1.4,1.3,0.6,0.6,0.7,0.7,0.9,0.6,*,*,*,*,*,*,*,*,*,*,*,*,
<<END RAW DATA>>
0
28 sk basis
28
1.27142857
0.47598408
0.08995254
0.5
2.3
1.3
1.45601118
1.08684597

1
28 sk 1w
28
1.28571429
0.43351644
0.08192691
0.5
2
1.3
1.4538283
1.11760027

2
28 sk 1m
28
1.33928571
0.56721495
0.10719355
0.4
2.3
1.45
1.55924688
1.11932455

3
28 sk 3m
28
1.26071429
0.47009793
0.08884016
0.3
2.3
1.3
1.44301429
1.07841428

4
28 sk 6m
28
1.21071429
0.36039
0.06810731
0.5
2
1.2
1.35047048
1.07095809

5
28 sk 12 m
28
1.26071429
0.41574501
0.07856842
0.5
1.9
1.3
1.42193669
1.09949188

6
28 su basis
28
0.97857143
0.31074241
0.0587248
0.4
1.7
1
1.09907471
0.85806815

7
28 su 1w
28
1.08928571
0.3071244
0.05804106
0.5
1.7
1.1
1.20838596
0.97018547

8
28 su 1m
28
0.99642857
0.28607451
0.054063
0.6
1.7
1
1.10736585
0.88549129

9
28 su 3m
28
1.05714286
0.27812676
0.05256102
0.6
1.8
1
1.16499807
0.94928765

10
28 su 6m
28
0.99642857
0.2937398
0.0555116
0.4
1.5
1
1.11033838
0.88251876

11
28 su 12m
28
1.01071429
0.30226219
0.05712219
0.4
1.7
1
1.12792901
0.89349956

12
27 sk basis
27
1.05925926
0.34669789
0.06672204
0.4
1.7
1
1.19643978
0.92207874

13
27 sk 1w
27
0.96296296
0.29108305
0.05601896
0.5
1.7
0.9
1.07813794
0.84778798

14
27 sk 1m
27
0.98888889
0.34231489
0.06587853
0.4
1.6
0.9
1.12433515
0.85344263

15
27 sk 3m
27
0.95185185
0.32149934
0.06187258
0.4
1.9
0.9
1.07906187
0.82464184

16
27 sk 6m
27
0.95185185
0.32269344
0.06210238
0.4
1.6
0.9
1.07953435
0.82416936

17
27 sk 12m
27
0.82962963
0.29064228
0.05593413
0.4
1.6
0.9
0.94463021
0.71462905

18
27 su basis
27
0.8
0.32816506
0.0631554
0.3
1.5
0.7
0.92984749
0.67015251

19
27 su 1w
27
0.93703704
0.4189255
0.08062225
0.4
1.9
0.9
1.10279638
0.77127769

20
27 su 1m
27
0.76296296
0.29761636
0.0572763
0.2
1.3
0.7
0.88072303
0.6452029

21
27 su 3m
27
0.87037037
0.30104282
0.05793572
0.3
1.3
0.9
0.98948621
0.75125453

22
27 su 6m
27
0.81111111
0.3332051
0.06412535
0.3
1.5
0.7
0.94295283
0.67926939

23
27 su 12m
27
0.71111111
0.32972405
0.06345542
0.3
1.3
0.6
0.84157546
0.58064676

24

0


25

0


<<END STAT DATA>>
3
0
0
1
-1
0
0
1
1
0
1
T
1
0
2
0
6
1
TTTTTTTTTTTTTTTTTTTTTTTTTTTTTTTTTTTTTTTTTTTTTTTTTTTTTTTTTTTTTTTTTTTTTTTTTTTTTTTTTTTTTTTTTTTTTTTTTTTTTTTTTTTTTTTTTTTTTTTTTTTTTTTTTTTTTTTTTTTTTTTTTTTTTTTTTTTTTTTTTTTTTTTTTTTTTTTTTTTTTTTTTTTTTTTTTTTTTTTTTTTTTTTTTTTTTTTTTTTTTTTTTTTTTTTTTTTTTTTTTTTTTTTTTTTTTTTTTTTTTTTTTTTTTTTTTTTTTTTTTTTTTTTTTTTTTTTTTTTTTTTTTTTTTTTTTTTTTTTTTTTTTTTTTTTTTTTTTTTTTTTTTTTTTTTF
<<END CHOICES>>
<<END NOTES>>
F
F
F
F
F
F
F
F
F
F
F
F
F
F
F
F
F
F
T
T
T
T
T
T
F
F
<<END SELECTED FLAGS>>
<<END ROW TITLES>>
-1
-1
-1
-1
-1
-1
-1
-1
-1
-1
-1
-1
-1
-1
-1
-1
-1
-1
-1
-1
-1
-1
-1
-1
-1
-1
<<END DEC PT DATA>>
F

0.10858929
0.2
T
0.13791404
0.18430744
T
0.12011456
0.2
T
0.07494301
0.2
T
0.14917815
0.11058778
T
0.09547625
0.2
T
0.14579808
0.12964996
T
0.09413206
0.2
T
0.18009597
0.02053786
F
0.18877166
0.01189022
F
0.1129824
0.2
T
0.09799147
0.2
T
0.15848378
0.07992612
T
0.15308199
0.10398664
T
0.15799102
0.0819094
T
0.15665343
0.08749985
T
0.15641842
0.08851395
T
0.11417005
0.2
T
0.13822426
0.2
T
0.14397215
0.15766299
T
0.14484616
0.15171939
T
0.14809329
0.13116713
T
0.1491186
0.12516038
T
0.18342995
0.0202407
F


F


F

<<START EXCLUDE FLAGS>>
........................
........................
........................
........................
........................
........................
........................
........................
........................
........................
........................
........................
........................
........................
........................
........................
........................
........................
........................
........................
........................
........................
........................
........................
........................
........................
........................
........................
<<END EXCLUDE FLAGS>>
