# Supplementary material for: Laparoscopic Cholecystectomy for Gallbladder Calculosis in Fibromyalgia Patients: Impact on Musculoskeletal Pain, Somatic Hyperalgesia and Central Sensitization
Source: PLoS One. 2016 Apr 15;11(4):e0153408. doi: 10.1371/journal.pone.0153408 (PMC4833355; doi:10.1371/journal.pone.0153408)
Supplement: S8 Table — Electrical skin and subcutis pain thresholds in FMS+sGb with delayed Cholec and FMS+sGb without delayed Cholec patients. Raw data. (ISD) [file pone.0153408.s008.ISD]

GraphPad Instat for Windows Version 3.06, 32 bit for Windows
2.00
1


skin and subcutis thresholds
0.4,0.2,0.3,0.4,1,1.2,0.9,1,1,1,0.9,0.3,0.9,0.6,0.8,0.9,1.1,1.3,0.8,0.7,1,1,1.1,1,
1.5,0.3,0.3,1,1.6,1.1,0.7,1,0.7,0.7,0.7,0.7,0.4,0.3,0.3,0.4,0.8,1,0.9,0.8,1,0.8,0.9,0.8,
1,0.4,0.8,1,1.2,1,0.8,0.5,0.8,0.8,1.1,0.8,0.5,0.7,0.4,0.5,0.7,1,0.5,0.6,0.4,0.6,0.8,0.7,
0.7,0.3,0.7,0.7,0.9,1.7,1,1,1.2,1,1,1,1,0.6,0.3,0.9,1.2,1.3,1,0.9,0.6,0.6,0.8,0.6,
1.3,0.3,0.9,0.3,1.4,1.3,0.7,0.7,0.7,0.7,0.7,0.7,1.2,0.8,0.9,1.1,1.2,1.4,1,1.1,1,1.1,0.8,0.9,
1.2,0.3,0.8,1.2,1.2,1.2,1.3,0.4,0.4,0.3,0.3,0.3,1.3,0.9,0.9,1.1,1.3,1.3,1.2,1,1,1,0.8,0.8,
0.5,0.3,0.5,1.1,1,1.5,0.5,0.5,0.5,0.5,0.5,0.5,0.9,0.6,0.7,0.9,1.1,1.4,1.5,1.4,1,1,0.9,1,
0.8,0.7,0.8,0.8,0.9,1.4,*,*,*,*,*,*,0.7,0.5,0.6,0.7,1.9,1.9,*,*,*,*,*,*,
0.9,0.7,0.5,0.9,1,0.9,*,*,*,*,*,*,0.8,0.6,0.7,0.8,1,1.2,*,*,*,*,*,*,
0.5,0.5,0.6,0.4,1.2,1.2,*,*,*,*,*,*,0.6,0.4,0.5,0.6,1.5,1.6,*,*,*,*,*,*,
0.5,0.3,0.5,1,1,1.5,*,*,*,*,*,*,1,0.7,0.8,0.9,1,1.2,*,*,*,*,*,*,
1.4,0.3,0.5,1.3,1.5,1.3,*,*,*,*,*,*,1.1,0.7,0.9,1,1.2,1.3,*,*,*,*,*,*,
0.6,0.4,0.2,1.3,1.3,1.3,*,*,*,*,*,*,1.4,0.9,0.8,1.1,1.3,1.4,*,*,*,*,*,*,
0.6,0.6,0.4,0.6,0.8,1.6,*,*,*,*,*,*,1.2,1,1,1.2,1.4,1.5,*,*,*,*,*,*,
1.1,0.8,0.5,0.4,1.1,1.4,*,*,*,*,*,*,0.8,0.7,0.7,0.8,1,1.2,*,*,*,*,*,*,
0.5,0.5,0.3,1,1,1,*,*,*,*,*,*,0.6,0.5,0.5,0.6,1.4,1.5,*,*,*,*,*,*,
0.6,0.6,0.4,0.5,1,0.6,*,*,*,*,*,*,0.7,0.5,0.6,0.7,1.5,1.6,*,*,*,*,*,*,
0.7,0.9,0.7,0.7,0.7,1.3,*,*,*,*,*,*,1.2,0.8,0.9,1.3,1.3,1.4,*,*,*,*,*,*,
0.8,0.8,0.7,0.8,0.8,0.8,*,*,*,*,*,*,1.1,0.7,0.8,1,1.2,1.3,*,*,*,*,*,*,
0.5,0.5,0.4,0.5,1,1.5,*,*,*,*,*,*,1,0.7,0.8,1,1.2,1.3,*,*,*,*,*,*,
<<END RAW DATA>>
0
20 sk basis
20
0.805
0.33635038
0.07521023
0.4
1.5
0.7
0.96241501
0.64758499

1
20 sk 1w
20
0.485
0.20844032
0.04660867
0.2
0.9
0.45
0.58255195
0.38744805

2
20 sk 1m
20
0.54
0.20104988
0.04495612
0.2
0.9
0.5
0.63409316
0.44590684

3
20 sk 3m
20
0.795
0.31535277
0.07051502
0.3
1.3
0.8
0.94258794
0.64741206

4
20 sk 6m
20
1.08
0.23530495
0.05261579
0.7
1.6
1
1.19012484
0.96987516

5
20 sk 12m
20
1.24
0.27796251
0.06215431
0.6
1.7
1.3
1.37008896
1.10991104

6
7 sk basis
7
0.84285714
0.2572751
0.09724085
0.5
1.3
0.8
1.0808055
0.60490879

7
7 sk 1w
7
0.72857143
0.26903708
0.10168646
0.4
1
0.7
0.9773982
0.47974466

8
7 sk 1m
7
0.75714286
0.27602622
0.10432811
0.4
1.2
0.7
1.01243373
0.50185198

9
7 sk 3m
7
0.71428571
0.2544836
0.09618576
0.3
1
0.7
0.94965227
0.47891916

10
7 sk 6m
7
0.74285714
0.28199966
0.10658585
0.3
1.1
0.7
1.00367273
0.48204156

11
7 sk 12m
7
0.61428571
0.26095064
0.09863007
0.3
1
0.7
0.8556335
0.37293793

12
20 sk basis
20
0.92
0.27834095
0.06223893
0.4
1.4
0.95
1.05026608
0.78973392

13
20 sk 1w
20
0.66
0.17290095
0.03866183
0.3
1
0.7
0.7409192
0.5790808

14
20 sk 1m
20
0.695
0.20641042
0.04615477
0.3
1
0.75
0.79160194
0.59839806

15
20 sk 3m
20
0.875
0.23813972
0.05324966
0.4
1.3
0.9
0.98645154
0.76354846

16
20 sk 6m
20
1.215
0.26412716
0.05906063
0.7
1.9
1.2
1.3386139
1.0913861

17
20 sk 12m
20
1.355
0.20641042
0.04615477
1
1.9
1.3
1.45160194
1.25839806

18
7 su basis
7
0.98571429
0.31320159
0.11837908
0.5
1.5
1
1.27538788
0.69604069

19
7 su 1w
7
0.92857143
0.26903708
0.10168646
0.6
1.4
0.9
1.1773982
0.67974466

20
7 su 1m
7
0.85714286
0.25071327
0.09476071
0.4
1
1
1.08902231
0.6252634

21
7 su 3m
7
0.87142857
0.20586635
0.07781016
0.6
1.1
1
1.06183005
0.6810271

22
7 su 6m
7
0.87142857
0.11126973
0.042056
0.8
1.1
0.8
0.97433961
0.76851753

23
7 su 12m
7
0.82857143
0.14960265
0.05654449
0.6
1
0.8
0.96693579
0.69020707

24

0


25

0


<<END STAT DATA>>
3
0
0
1
-1
0
0
1
1
12
18
T
1
0
2
0
0
1
TTTTTTTTTTTTTTTTTTTTTTTTTTTTTTTTTTTTTTTTTTTTTTTTTTTTTTTTTTTTTTTTTTTTTTTTTTTTTTTTTTTTTTTTTTTTTTTTTTTTTTTTTTTTTTTTTTTTTTTTTTTTTTTTTTTTTTTTTTTTTTTTTTTTTTTTTTTTTTTTTTTTTTTTTTTTTTTTTTTTTTTTTTTTTTTTTTTTTTTTTTTTTTTTTTTTTTTTTTTTTTTTTTTTTTTTTTTTTTTTTTTTTTTTTTTTTTTTTTTTTTTTTTTTTTTTTTTTTTTTTTTTTTTTTTTTTTTTTTTTTTTTTTTTTTTTTTTTTTTTTTTTTTTTTTTTTTTTTTTTTTTTTTTTTTTF
<<END CHOICES>>
<<END NOTES>>
T
F
F
F
F
F
T
F
F
F
F
F
F
F
F
F
F
F
T
F
F
F
F
F
F
F
<<END SELECTED FLAGS>>
<<END ROW TITLES>>
-1
-1
-1
-1
-1
-1
-1
-1
-1
-1
-1
-1
-1
-1
-1
-1
-1
-1
-1
-1
-1
-1
-1
-1
-1
-1
<<END DEC PT DATA>>
F

0.17888414
0.09308917
T
0.21258566
0.01831797
F
0.17884722
0.09323656
T
0.14216016
0.2
T
0.2330587
0.00571525
F
0.14279092
0.2
T
0.14651028
0.2
T
0.2720331
0.12997305
T
0.15342711
0.2
T
0.19190353
0.2
T
0.15389177
0.2
T
0.20014328
0.2
T
0.11309763
0.2
T
0.15852761
0.2
T
0.19450585
0.04583855
F
0.14180221
0.2
T
0.12735705
0.2
T
0.16371423
0.17189478
T
0.19609642
0.2
T
0.11915698
0.2
T
0.42986721
0.00028595
F
0.30527728
0.04758476
F
0.31095803
0.0394741
F
0.15976707
0.2
T


F


F

<<START EXCLUDE FLAGS>>
........................
........................
........................
........................
........................
........................
........................
........................
........................
........................
........................
........................
........................
........................
........................
........................
........................
........................
........................
........................
<<END EXCLUDE FLAGS>>
