# Supplementary material for: Laparoscopic Cholecystectomy for Gallbladder Calculosis in Fibromyalgia Patients: Impact on Musculoskeletal Pain, Somatic Hyperalgesia and Central Sensitization
Source: PLoS One. 2016 Apr 15;11(4):e0153408. doi: 10.1371/journal.pone.0153408 (PMC4833355; doi:10.1371/journal.pone.0153408)
Supplement: S9 Table — Electrical muscle pain thresholds in FMS+sGb+Cholec, FMS+aGb, FMS and FMS+sGb patients. Raw data. (ISD) [file pone.0153408.s009.ISD]

GraphPad Instat for Windows Version 3.06, 32 bit for Windows
2.00
1


EPTs in muscle
2.4,2,2.2,2.3,1.9,2.7,2,2,1.4,1.7,2,2.2,2,2.2,2.1,2,1.5,1.4,2,2,2,1.8,1.7,1.5,
1.5,1.4,1.7,1.3,1.2,1,1,0.6,0.8,1,1.2,1.5,1.9,1.3,1.4,1.4,1.4,1.3,0.5,1,0.7,0.5,0.9,0.7,
1.8,1.7,1.5,1.6,1.8,1.9,1.2,0.7,0.9,1.1,1.4,1.5,2.1,2.5,2.7,2.5,2.2,2,1.7,1.5,1.5,1.3,1.2,1,
1.2,1,1,1.1,1.3,1.4,1,0.5,0.7,1.1,1.8,2,1.1,1.4,1.5,1.4,1.4,1.4,1.1,1,1,1,1.1,1,
1.5,1.6,1.7,1.8,1.3,1.2,1.5,1,1.2,1.4,1.5,1.8,1.2,1.3,1,0.9,1,1,1.2,1.5,1.2,1,1,0.8,
1.9,1.8,1.5,1.7,1.8,1.5,1.8,1.3,1.5,1.7,1.9,2.3,2.7,2.4,1.8,1.9,1.5,1,1.7,1.6,1.6,1.3,1.2,1.3,
2.3,2.2,2,2.4,1.9,1.9,2.1,1.6,1.8,2.2,2,2.1,2.5,2.3,2.2,2,1.8,2,2,2,2,1.8,1.7,1.3,
2.2,2,2,2,2,2,1.8,1.5,1.6,1.9,2,2.2,1.8,1.9,2,1.8,1.7,2,1.5,1.4,1.4,1.5,1.7,1.4,
2.1,2.3,1.9,2.2,2.4,1.3,1.5,1,1.2,1.4,2,2.3,1.5,1.8,2,1.9,2,2.1,1.7,1.6,1.6,1.3,1.3,1.2,
1.7,1.6,1.5,1.8,1.9,2,1.7,1.2,1.4,1.8,1.7,1.8,1.2,1.4,1.6,1.7,1.9,2,1.6,1.6,1.6,1.4,1.4,1.1,
1.4,1.2,1.3,1.4,1.5,1.4,1.4,1,1.1,1.3,1.6,1.9,1.6,1.7,1.9,2,1.8,1.9,1.2,1.2,1.2,1.1,1,0.7,
1,0.9,1.1,1.2,1.1,1.2,1,0.7,0.8,1,1.8,1.9,1.2,1.3,1.5,1.6,1.8,1.9,1.1,1.5,1,1,1,0.5,
2.5,2.3,2.2,2.1,2,2,1.8,1,1.3,1.5,1.6,2,2.4,2,1.7,1.8,2,2.1,1.5,1.4,1.4,1.4,1.3,1.1,
2.1,2.2,2,2,2.1,2.3,1.2,0.8,0.9,1,1.6,1.7,2,2.1,2.1,2,2.1,2.2,1.3,1.4,1.4,1.2,1.4,1.2,
1.7,1.8,1.9,1.4,1.5,1.6,1.3,0.9,1,1.1,1.8,1.8,1.8,2,2,1.7,1.9,2,1.5,1.4,1.4,1.5,1.5,1.3,
1.2,1,1,1,1,1,1.2,1,1.1,1.1,1.5,1.7,1.3,1.5,1.6,1.8,2,2.4,1.6,1.7,1.7,1.5,1.5,1.2,
2.5,2.4,2.6,2.3,2.2,2,1.5,0.8,1.2,1.3,1.5,2,2.6,2.3,2.4,2.2,2.3,2.5,1.9,2.4,2,1.8,1.8,1.9,
1.6,1.5,1.4,1.6,1.7,1.4,1.6,1.1,1.2,1.4,1.7,1.8,1.2,1.5,1.6,1.6,1.5,1.7,1.4,1.2,1.2,1,1,0.8,
1.7,1.5,1.6,1.5,1.7,1.8,1.7,1.2,1.3,2,1.6,1.7,1.5,1.6,1.7,1.8,1.3,1.3,1.3,1.2,1.2,1,1,0.7,
1.9,1.9,2,2,1.7,2,1.6,1.1,1.3,1.4,1.5,1.8,1.3,1.2,1.4,1.5,1.2,1.5,1.2,1.3,1,0.9,1.1,0.1,
1.8,2,1.9,1.7,1.8,1.9,1.5,0.8,1,1.3,1.8,2,2,2.1,2,1.9,1.7,1.9,1.4,1.4,1.4,1.5,1.3,1.2,
2.1,2,2,2,2.1,2,1.9,1.2,1.4,1.4,1.6,2,1.7,1.8,1.9,2,1.8,1.5,1.5,1.3,1.3,1.4,1.4,1.2,
2,1.9,1.8,1.7,1.7,1.8,2,1,1.5,1.7,1.9,2.1,2.3,2,2.1,2,1.9,1.4,1.6,1.7,1.7,1.9,2,2,
2,2,1.9,1.7,1.8,1.9,1.9,1.2,1.5,1.6,1.9,1.9,1.5,1.6,1.9,2.1,2,1.6,1.7,2,1.8,1.5,1.5,1.4,
2.1,2,2,2,1.9,1.9,1.8,1.3,1.5,1.7,2,2.1,2.4,2,2.3,2.1,2,1.9,1.7,1.8,1.8,1.6,1.9,2,
1.9,1.8,1.8,1.7,1.7,1.6,1.8,1.4,1.6,1.7,2.1,2.3,1.6,1.3,1.7,1.8,2,1.7,1.9,1.5,1.5,1.3,1.3,1.4,
1.6,1.6,1.5,1.7,1.8,1.8,1.5,1,1.2,1.3,1.5,1.8,1.5,1.6,1.7,1.9,1.9,1.1,1.2,1.1,1.1,1.8,1.8,1.5,
1.4,1.5,1.4,1.5,1.6,1.7,1,0.7,0.8,1,1.6,1.8,1.3,1.4,1.5,1.7,1.8,1.9,*,*,*,*,*,*,
1.3,1.3,1.2,1.2,1.1,1.2,1.2,0.7,0.9,1.4,1.4,1.7,*,*,*,*,*,*,*,*,*,*,*,*,
2,2,1.8,1.7,1.8,1.9,1.9,1.2,1.4,1.7,1.9,2,*,*,*,*,*,*,*,*,*,*,*,*,
*,*,*,*,*,*,1.5,1,1.2,1.4,1.6,1.7,*,*,*,*,*,*,*,*,*,*,*,*,
<<END RAW DATA>>
0
30 basis
30
1.81333333
0.39280892
0.07171677
1
2.5
1.85
1.95999413
1.66667254

1
30 1w
30
1.74666667
0.40063169
0.073145
0.9
2.4
1.8
1.8962482
1.59708513

2
30 1m
30
1.71333333
0.37759067
0.06893831
1
2.6
1.8
1.85431217
1.57235449

3
30 3m
30
1.72
0.36521132
0.06667816
1
2.4
1.7
1.85635684
1.58364316

4
30 6 m
30
1.71
0.33870952
0.06183961
1
2.4
1.8
1.83646201
1.58353799

5
30 12m
30
1.71
0.38894198
0.07101076
1
2.7
1.8
1.85521701
1.56478299

6
31 basis
31
1.54516129
0.3284699
0.05899494
1
2.1
1.5
1.66562895
1.42469363

7
31 1w
31
1.0483871
0.31609172
0.05677175
0.5
2
1
1.16431501
0.93245918

8
31 1m
31
1.21612903
0.27820469
0.04996704
0.7
1.8
1.2
1.31816172
1.11409634

9
31 3m
31
1.43870968
0.31588755
0.05673508
1
2.2
1.4
1.55456271
1.32285665

10
31 6m
31
1.70967742
0.22413514
0.04025586
1.2
2.1
1.7
1.79187988
1.62747496

11
31 12m
31
1.91612903
0.21771047
0.03910196
1.5
2.3
1.9
1.99597522
1.83628284

12
28 basis
28
1.75714286
0.47952799
0.09062227
1.1
2.7
1.65
1.94309976
1.57118596

13
28 1w
28
1.76785714
0.3839884
0.07256699
1.2
2.5
1.75
1.9167646
1.61894969

14
28 1m
28
1.83214286
0.35491634
0.06707288
1
2.7
1.85
1.96977641
1.6945093

15
28 3m
28
1.82142857
0.29982358
0.05666133
0.9
2.5
1.85
1.93769762
1.70515952

16
28 6m
28
1.76428571
0.3105721
0.05869261
1
2.3
1.8
1.88472295
1.64384848

17
28 12m
28
1.73928571
0.40031403
0.07565224
1
2.5
1.9
1.89452411
1.58404732

18
27 basis
27
1.48148148
0.32937825
0.06338887
0.5
2
1.5
1.611809
1.35115396

19
27 1w
27
1.50740741
0.32924848
0.0633639
1
2.4
1.5
1.63768358
1.37713123

20
27 1m
27
1.43333333
0.3351234
0.06449453
0.7
2
1.4
1.56593408
1.30073258

21
27 3m
27
1.34444444
0.33550574
0.06456811
0.5
1.9
1.4
1.47719648
1.21169241

22
27 6m
27
1.37037037
0.31355875
0.06034441
0.9
2
1.3
1.49443848
1.24630227

23
27 12m
27
1.16666667
0.43588989
0.08388705
0.1
2
1.2
1.33913844
0.99419489

24

0


25

0


<<END STAT DATA>>
3
0
0
1
-1
0
0
1
1
6
18
T
0
0
2
0
6
1
TTTTTTTTTTTTTTTTTTTTTTTTTTTTTTTTTTTTTTTTTTTTTTTTTTTTTTTTTTTTTTTTTTTTTTTTTTTTTTTTTTTTTTTTTTTTTTTTTTTTTTTTTTTTTTTTTTTTTTTTTTTTTTTTTTTTTTTTTTTTTTTTTTTTTTTTTTTTTTTTTTTTTTTTTTTTTTTTTTTTTTTTTTTTTTTTTTTTTTTTTTTTTTTTTTTTTTTTTTTTTTTTTTTTTTTTTTTTTTTTTTTTTTTTTTTTTTTTTTTTTTTTTTTTTTTTTTTTTTTTTTTTTTTTTTTTTTTTTTTTTTTTTTTTTTTTTTTTTTTTTTTTTTTTTTTTTTTTTTTTTTTTTTTTTTTF
<<END CHOICES>>
<<END NOTES>>
F
F
F
F
F
F
F
F
F
F
F
F
F
F
F
F
F
F
T
T
T
T
T
T
F
F
<<END SELECTED FLAGS>>
<<END ROW TITLES>>
-1
-1
-1
-1
-1
-1
-1
-1
-1
-1
-1
-1
-1
-1
-1
-1
-1
-1
-1
-1
-1
-1
-1
-1
-1
-1
<<END DEC PT DATA>>
F

0.08730645
0.2
T
0.13640146
0.16114976
T
0.12409837
0.2
T
0.12183519
0.2
T
0.188224
0.00819962
F
0.16130162
0.04494411
F
0.1358974
0.14935393
T
0.1414742
0.11409113
T
0.12204655
0.2
T
0.1616661
0.03803898
F
0.17155836
0.02069726
F
0.15472629
0.05670738
T
0.13266371
0.2
T
0.13327179
0.2
T
0.10945094
0.2
T
0.15008447
0.10588246
T
0.18863035
0.01199967
F
0.19166884
0.00983514
F
0.11500925
0.2
T
0.1386038
0.2
T
0.09516936
0.2
T
0.11397561
0.2
T
0.11266269
0.2
T
0.12306923
0.2
T


F


F

<<START EXCLUDE FLAGS>>
........................
........................
........................
........................
........................
........................
........................
........................
........................
........................
........................
........................
........................
........................
........................
........................
........................
........................
........................
........................
........................
........................
........................
........................
........................
........................
........................
........................
........................
........................
........................
<<END EXCLUDE FLAGS>>
