# Supplementary material for: Laparoscopic Cholecystectomy for Gallbladder Calculosis in Fibromyalgia Patients: Impact on Musculoskeletal Pain, Somatic Hyperalgesia and Central Sensitization
Source: PLoS One. 2016 Apr 15;11(4):e0153408. doi: 10.1371/journal.pone.0153408 (PMC4833355; doi:10.1371/journal.pone.0153408)
Supplement: S10 Table — Pressure pain thresholds in muscle in FMS+sGb+Cholec, FMS+aGb, FMS and FMS+sGb patients. Raw data. (ISD) [file pone.0153408.s010.ISD]

GraphPad Instat for Windows Version 3.06, 32 bit for Windows
2.00
1


Muscle pressure thresholds
2.7,2.6,2.5,2.6,2.4,2.1,2.2,2,1.6,2,2,2.4,2.4,2.2,2.1,2,1.4,1.4,2.2,2.2,2.4,2,2,1.7,
1.8,2.8,2.4,2.5,2,2,1.2,0.8,1.8,1.2,2,2,2,2,2.4,2.4,2.7,2.4,0.9,1.2,0.9,1.7,1.2,1,
1.3,1.2,1.5,1.6,2,1.7,1.4,0.9,1,1.3,1.9,2.5,2.5,2.5,2.7,2.5,2.2,2.1,1.9,1.7,1.7,1.5,1.4,1.2,
1.9,2,1.8,2,1.9,1.4,1.2,0.7,1,1.3,2,2.2,2,2.4,2.4,2.4,1.4,1.4,1.4,1.3,1.2,1.4,1.4,1.3,
2.5,2.3,1.7,2.1,2,1.8,1.8,1.2,1.3,1.6,2,1.9,1.3,1,1.3,0.9,1,1.7,1.2,1.7,1.4,0.3,1.2,1,
1.7,1.6,2.1,1.8,2.1,2.5,2,1.3,1.7,1.9,2.4,2.4,2.7,2.4,2.8,1.9,1,2,1.8,1.8,1.8,1.5,1.4,1.5,
2.4,2.3,2,2.5,2,2,2.1,1.6,1.9,2.2,2.2,2.1,2.3,2,2,2.1,2.4,2.1,2.2,2.2,2.2,1.9,1.9,1.6,
2,2,2.1,2.1,2.1,1.8,1.9,1.6,1.7,2.3,2,2.2,2,1.9,1.9,1.8,1.8,2,1.7,1.6,1.6,1.7,1.9,1.6,
2,2.1,1.9,2.2,2,2.3,1.8,1.2,1.3,1.5,2,2.3,1.9,1.7,2,2,2,2.1,2,1.6,1.9,1.5,1.5,1.4,
1.9,1.7,1.4,2,2.3,2,1.9,1.4,1.5,2,1.7,2,1.5,1.4,1.9,1.7,2,2,2.7,1.7,1.9,1.6,1.6,1.5,
2.4,2.3,1.8,2,1.9,1.5,1.5,1.1,1.3,1.5,1.9,1.9,1.9,1.7,1.6,2.3,1.8,2.9,1.5,1.4,1.5,1.3,1.3,0.9,
1,0.9,1.7,1.2,1.1,1.2,1.3,1.9,0.9,1.2,1.8,2.6,1.4,1.5,1.8,1.6,1.2,0.9,1.3,1.7,1.3,1.5,1.3,1.9,
2.2,2.1,2,2.1,2,2,1.9,1.1,1.4,1.7,1.9,2.4,2.6,2.2,1.7,1.9,2.7,2.1,1.4,1.6,1.6,1.6,1.5,1.3,
2.5,2.4,2,2.4,2.1,2.5,1,0.9,1,1.2,2,1.7,2.3,2,2.1,2.1,2.1,2.5,1.5,1.5,1.6,1.4,1.6,1.5,
1.9,1.8,1.7,1.8,1.8,1.7,1.4,1,1.1,1.3,1.8,1.9,2,2.1,2.2,2,1.9,2,1.7,1.3,1.7,1.7,1.7,1.4,
1.6,1.6,1.4,1.3,1.4,2.3,1.3,1.2,1.3,1.1,1.8,1.8,1.5,1.6,1.9,1.8,2.4,2.4,1.8,1.9,1.9,1.7,1.7,1.4,
2.8,1.7,1.8,2.3,2.1,2.4,1.6,0.9,1.4,1.5,2,2.1,2.9,2.3,2.4,2.2,2.3,2.2,2,2.4,2.2,2,2,2.1,
1.1,1.5,1.4,1.1,1.9,1,1.7,1.3,1.3,1.6,2,1.8,1.4,1.4,1.8,1.4,1.7,1.7,1.7,1.4,1.4,1.3,1.3,1,
1.5,1.2,1.3,1.2,2,1.3,1.8,1.3,1.5,2.2,1.6,1.9,1.9,1.7,2,2,1.3,2.3,1.5,1.3,1.5,1.2,1.2,1,
2,1.9,1.9,2,2.1,1.8,1.8,1.2,1.4,1.6,1.5,1.8,1.5,1.5,2.4,1.4,1.3,1.5,1.4,1.5,1.4,0.9,1.3,0.6,
1.4,1.4,1.3,1.7,1.8,1.3,1.3,1,1.2,1.5,1.8,2.2,2.4,2.2,2.1,1.9,1.7,2,1.7,1.5,1.6,1.7,1.5,1.4,
2.2,2,1.9,2,2.3,2,2,1.2,1.5,1.4,1.6,2,2,1.9,2.1,2.1,2,1.5,1.7,1.5,1.6,1.6,1.6,1.2,
1.7,1.9,1.7,1.5,1.7,1.2,2.1,1,1.7,2,1.9,2.1,2.5,2.7,2,2,2.4,1.2,1.8,2,1.9,2,2.2,2,
1.5,1.7,1.9,1.3,1.7,1.3,2,1.3,1.6,2,1.9,2,1.7,2.6,2.3,2.2,2,1.6,2,2.2,2,1.7,1.8,1.4,
2.8,2.5,2.4,2.3,2,2,1.9,1.4,1.6,1.9,2,2.1,2.4,2,1.7,2,2.1,2,2,1.8,2,1.8,2,2.2,
2.1,2,1.8,1.5,2.1,1.6,2,1.5,1.8,1.9,2.1,2.3,1.7,1.3,2,2,2,1.7,2,1.7,1.7,1.5,1.5,1.3,
1.8,1.6,1.6,1.9,1.8,1.5,1.7,1.2,1.3,1.5,1.9,1.9,1.8,1.6,2,1.9,1.9,2,1.3,1.7,1.4,2,2,1.6,
1.6,1.5,1.4,2,1.6,1.5,1.4,0.7,0.9,1.3,1.6,1.8,1.5,1.4,1.5,1.7,1.8,1.9,*,*,*,*,*,*,
2.3,2.3,2,1.1,1.2,1.8,1.4,0.9,1,1.6,1.4,2,*,*,*,*,*,*,*,*,*,*,*,*,
2,2,1.8,1.9,1.9,1.9,2,1.2,1.4,1.7,1.9,2,*,*,*,*,*,*,*,*,*,*,*,*,
*,*,*,*,*,*,1.7,1,1.2,1.4,2,1.7,*,*,*,*,*,*,*,*,*,*,*,*,
<<END RAW DATA>>
0
30 basis
30
1.95333333
0.47250859
0.08626787
1
2.8
1.95
2.12975113
1.77691554

1
30 1w
30
1.89666667
0.44059782
0.08044179
0.9
2.8
1.95
2.06117012
1.73216321

2
30 1m
30
1.80666667
0.31615506
0.05772175
1.3
2.5
1.8
1.92470765
1.68862568

3
30 3m
30
1.86666667
0.43417249
0.07926869
1.1
2.6
2
2.02877113
1.7045622

4
30 6m
30
1.91
0.29166585
0.05325065
1.1
2.4
2
2.01889759
1.80110241

5
30 12m
30
1.78
0.40547971
0.07403013
1
2.5
1.8
1.93139161
1.62860839

6
31 basis
31
1.68709677
0.32118731
0.05768694
1
2.2
1.8
1.80489351
1.56930003

7
31 1w
31
1.19354839
0.30869131
0.0554426
0.7
2
1.2
1.30676217
1.08033461

8
31 1m
31
1.37419355
0.2792463
0.05015412
0.9
1.9
1.4
1.47660825
1.27177884

9
31 3m
31
1.62580645
0.33363427
0.05992248
1.1
2.3
1.6
1.74816816
1.50344474

10
31 6m
31
1.89032258
0.20388696
0.03661918
1.4
2.4
1.9
1.96509894
1.81554622

11
31 12m
31
2.06451613
0.23741439
0.04264088
1.7
2.6
2
2.15158881
1.97744345

12
28 basis
28
2
0.44221664
0.08357109
1.3
2.9
2
2.17148788
1.82851212

13
28 1w
28
1.9
0.43204938
0.08164966
1
2.7
1.95
2.0675451
1.7324549

14
28 1m
28
2.03928571
0.33812039
0.06389875
1.3
2.8
2
2.17040594
1.90816549

15
28 3m
28
1.93571429
0.33578464
0.06345733
0.9
2.5
2
2.06592873
1.80549984

16
28 6m
28
1.875
0.46477792
0.08783477
1
2.7
1.95
2.05523695
1.69476305

17
28 12m
28
1.91428571
0.42401457
0.08013122
0.9
2.9
2
2.07871498
1.74985645

18
27 basis
27
1.71481481
0.37283086
0.07175133
0.9
2.7
1.7
1.86233555
1.56729408

19
27 1w
27
1.68148148
0.30889012
0.05944593
1.2
2.4
1.7
1.80370232
1.55926065

20
27 1m
27
1.67777778
0.33204881
0.06390282
0.9
2.4
1.6
1.80916198
1.54639357

21
27 3m
27
1.55555556
0.36303563
0.06986624
0.3
2
1.6
1.69920055
1.41191057

22
27 6m
27
1.59259259
0.29342267
0.05646922
1.2
2.2
1.5
1.70869331
1.47649188

23
27 12m
27
1.40740741
0.37306003
0.07179544
0.6
2.2
1.4
1.55501883
1.25979599

24

0


25

0


<<END STAT DATA>>
3
0
0
1
-1
0
0
1
1
0
24
T
0
0
2
0
0
1
TTTTTTTTTTTTTTTTTTTTTTTTTTTTTTTTTTTTTTTTTTTTTTTTTTTTTTTTTTTTTTTTTTTTTTTTTTTTTTTTTTTTTTTTTTTTTTTTTTTTTTTTTTTTTTTTTTTTTTTTTTTTTTTTTTTTTTTTTTTTTTTTTTTTTTTTTTTTTTTTTTTTTTTTTTTTTTTTTTTTTTTTTTTTTTTTTTTTTTTTTTTTTTTTTTTTTTTTTTTTTTTTTTTTTTTTTTTTTTTTTTTTTTTTTTTTTTTTTTTTTTTTTTTTTTTTTTTTTTTTTTTTTTTTTTTTTTTTTTTTTTTTTTTTTTTTTTTTTTTTTTTTTTTTTTTTTTTTTTTTTTTTTTTTTTTF
<<END CHOICES>>
<<END NOTES>>
F
F
F
F
F
F
F
F
F
F
F
F
F
F
F
F
F
F
T
T
T
T
T
T
F
F
<<END SELECTED FLAGS>>
<<END ROW TITLES>>
-1
-1
-1
-1
-1
-1
-1
-1
-1
-1
-1
-1
-1
-1
-1
-1
-1
-1
-1
-1
-1
-1
-1
-1
-1
-1
<<END DEC PT DATA>>
F

0.09399828
0.2
T
0.09270836
0.2
T
0.10377682
0.2
T
0.1539424
0.0675241
T
0.18783679
0.0084226
F
0.106274
0.2
T
0.15352186
0.06063544
T
0.13930508
0.12691301
T
0.10492105
0.2
T
0.14372893
0.10189334
T
0.19854961
0.00310672
F
0.15547237
0.05438413
T
0.14285714
0.14829354
T
0.10684693
0.2
T
0.14303674
0.14709751
T
0.17193594
0.03333755
F
0.11447671
0.2
T
0.18723877
0.01312671
F
0.11378221
0.2
T
0.17980191
0.02511808
F
0.11111283
0.2
T
0.17993091
0.02492837
F
0.14234385
0.16921999
T
0.11766581
0.2
T


T


F

<<START EXCLUDE FLAGS>>
........................
........................
........................
........................
........................
........................
........................
........................
........................
........................
........................
........................
........................
........................
........................
........................
........................
........................
........................
........................
........................
........................
........................
........................
........................
........................
........................
........................
........................
........................
........................
<<END EXCLUDE FLAGS>>
