# Supplementary material for: Laparoscopic Cholecystectomy for Gallbladder Calculosis in Fibromyalgia Patients: Impact on Musculoskeletal Pain, Somatic Hyperalgesia and Central Sensitization
Source: PLoS One. 2016 Apr 15;11(4):e0153408. doi: 10.1371/journal.pone.0153408 (PMC4833355; doi:10.1371/journal.pone.0153408)
Supplement: S11 Table — Electrical and pressure pain thresholds in muscle in FMS+sGb with delayed Cholec and FMS+sGb without delayed Cholec patients. Raw data. (ISD) [file pone.0153408.s011.ISD]

GraphPad Instat for Windows Version 3.06, 32 bit for Windows
2.00
1


Muscle EPTs and PPTs
1.3,0.9,1,1.2,1.5,1.7,1.4,1.3,1.4,1.2,1.5,1.3,1.9,1.2,1.3,1.7,1.9,2.3,1.8,1.6,1.5,1.4,1.3,1.4,
1.2,0.9,1,1.1,1.3,1.5,0.9,1,1.1,1.3,0.8,1.2,1.2,1,1,1.1,1.5,1.9,1.7,1.5,1.7,1.5,1.4,1.5,
1,0.7,1.1,1.1,1.2,1.3,1.1,1,0.8,1.4,1.2,1.5,1.4,0.9,1.1,1.3,1.5,1.8,1.6,1.6,1.9,1.7,1.5,1.9,
0.9,0.6,0.9,0.9,1,1.1,1.2,1,1.2,1.2,1.2,1.2,1,0.7,0.9,1.1,1.4,1.6,1,1.1,1.8,1.8,1.6,1.7,
0.6,0.4,0.8,0.7,1,1.2,0.9,1,1,1,1.1,1.1,1,0.7,0.8,1.1,1.3,1.5,1.9,1.9,2,2,1.8,1.6,
1.3,0.7,0.9,1.2,1.4,1.5,1.2,1.3,1,1.4,1.3,1.2,2.3,1.6,1.8,2.2,2.5,2.7,1.3,1,1.1,1,1,1.1,
1,0.6,0.7,1,1.2,1.5,1.2,1,1.2,1.5,1,1,1.3,0.8,1,1.2,1.5,1.9,1.2,1.2,1,1,1.1,0.9,
1.2,0.5,1,1.1,1.3,1.6,*,*,*,*,*,*,1.4,1,1.1,1.3,1.5,1.7,*,*,*,*,*,*,
1,0.6,0.8,0.9,1.2,1.3,*,*,*,*,*,*,1.5,1,1.1,1.6,1.8,2,*,*,*,*,*,*,
2,1.3,1.6,1.8,1.9,2,*,*,*,*,*,*,2.2,1.5,1.7,2.2,2.7,2.7,*,*,*,*,*,*,
0.9,0.7,0.8,0.9,1,1.2,*,*,*,*,*,*,1.2,0.8,1,1.2,1.4,1.6,*,*,*,*,*,*,
0.8,0.6,0.5,0.6,1,1.1,*,*,*,*,*,*,0.9,0.6,0.9,1,1.2,1.5,*,*,*,*,*,*,
0.8,0.4,0.5,0.7,1.1,1.2,*,*,*,*,*,*,0.9,0.5,0.7,1,1.4,1.5,*,*,*,*,*,*,
1.5,1,0.9,1.3,1.6,1.9,*,*,*,*,*,*,1.3,0.7,1,1.2,1.5,1.7,*,*,*,*,*,*,
1,0.5,0.8,0.9,1.1,1.3,*,*,*,*,*,*,1.5,1,1.2,1.4,1.4,1.8,*,*,*,*,*,*,
1.9,1.1,0.4,1.2,2,2.2,*,*,*,*,*,*,2.1,1.6,1.7,2.2,2.2,2.4,*,*,*,*,*,*,
1.3,1,1,1.1,1.4,1.5,*,*,*,*,*,*,1.6,1,1.2,1.7,1.9,2.1,*,*,*,*,*,*,
1.9,1.4,1.5,1.6,2,2.1,*,*,*,*,*,*,1.3,0.7,0.9,1.2,1.5,1.7,*,*,*,*,*,*,
1.4,0.9,1.1,1.2,1.5,1.6,*,*,*,*,*,*,1.5,1,1.2,1.4,1.5,1.8,*,*,*,*,*,*,
1.5,0.8,0.9,1.4,1.7,1.9,*,*,*,*,*,*,1.7,1.1,1.4,1.6,1.7,1.9,*,*,*,*,*,*,
<<END RAW DATA>>
0
20 el basis
20
1.225
0.38916239
0.08701936
0.6
2
1.2
1.40713151
1.04286849

1
20 el 1w
20
0.78
0.28022547
0.06266032
0.4
1.4
0.7
0.91114805
0.64885195

2
20 el 1m
20
0.91
0.29181826
0.06525255
0.4
1.6
0.9
1.04657358
0.77342642

3
20 el 3m
20
1.095
0.29464519
0.06588467
0.6
1.8
1.1
1.23289661
0.95710339

4
20 el 6m
20
1.37
0.32943333
0.07366353
1
2
1.3
1.52417777
1.21582223

5
20 el 12 m
20
1.535
0.33759989
0.07548963
1.1
2.2
1.5
1.6929998
1.3770002

6
7 el basis
7
1.12857143
0.17994708
0.0680136
0.9
1.4
1.2
1.29500072
0.96214214

7
el 1w
7
1.08571429
0.14638501
0.05532833
1
1.3
1
1.22110272
0.95032585

8
7 el  1m
7
1.1
0.19148542
0.07237469
0.8
1.4
1.1
1.27710086
0.92289914

9
7 el  3m
7
1.28571429
0.16761634
0.06335302
1
1.5
1.3
1.44073913
1.13068944

10
7 el  6m
7
1.15714286
0.22253946
0.08411201
0.8
1.5
1.2
1.36296494
0.95132077

11
7 el 12 m
7
1.21428571
0.15735916
0.05947617
1
1.5
1.2
1.35982391
1.06874752

12
20 P basis
20
1.46
0.41090401
0.09188093
0.9
2.3
1.4
1.65230679
1.26769321

13
20 P 1w
20
0.97
0.31304952
0.07
0.5
1.6
1
1.11651
0.82349

14
20  P 1m
20
1.15
0.30174929
0.06747319
0.7
1.8
1.1
1.29122139
1.00877861

15
20 P 3m
20
1.435
0.39239481
0.08774215
1
2.2
1.3
1.61864431
1.25135569

16
20  P 6m
20
1.665
0.39772379
0.08893374
1.2
2.7
1.5
1.85113832
1.47886168

17
20  P 12m
20
1.905
0.36631163
0.08190977
1.5
2.7
1.8
2.07643715
1.73356285

18
7 P basis
7
1.5
0.33665016
0.1272418
1
1.9
1.6
1.81136069
1.18863931

19
7 P 1w
7
1.41428571
0.32366944
0.12233555
1
1.9
1.5
1.7136408
1.11493063

20
7 P 1m
7
1.57142857
0.39036003
0.14754222
1
2
1.7
1.93246439
1.21039275

21
7 P 3m
7
1.48571429
0.38483144
0.14545261
1
2
1.5
1.84163683
1.12979174

22
7 P 6m
7
1.38571429
0.27945525
0.10562416
1
1.8
1.4
1.6441766
1.12725197

23
7 P 12 m
7
1.44285714
0.34572216
0.13067069
0.9
1.9
1.5
1.76260833
1.12310596

24

0


25

0


<<END STAT DATA>>
2
0
0
1
-1
0
0
1
1
11
17
T
0
0
2
0
2
1
TTTTTTTTTTTTTTTTTTTTTTTTTTTTTTTTTTTTTTTTTTTTTTTTTTTTTTTTTTTTTTTTTTTTTTTTTTTTTTTTTTTTTTTTTTTTTTTTTTTTTTTTTTTTTTTTTTTTTTTTTTTTTTTTTTTTTTTTTTTTTTTTTTTTTTTTTTTTTTTTTTTTTTTTTTTTTTTTTTTTTTTTTTTTTTTTTTTTTTTTTTTTTTTTTTTTTTTTTTTTTTTTTTTTTTTTTTTTTTTTTTTTTTTTTTTTTTTTTTTTTTTTTTTTTTTTTTTTTTTTTTTTTTTTTTTTTTTTTTTTTTTTTTTTTTTTTTTTTTTTTTTTTTTTTTTTTTTTTTTTTTTTTTTTTTTF
<<END CHOICES>>
<<END NOTES>>
F
F
F
F
F
F
F
F
F
F
F
T
F
F
F
F
F
T
F
F
F
F
F
F
F
F
<<END SELECTED FLAGS>>
<<END ROW TITLES>>
-1
-1
-1
-1
-1
-1
-1
-1
-1
-1
-1
-1
-1
-1
-1
-1
-1
-1
-1
-1
-1
-1
-1
-1
-1
-1
<<END DEC PT DATA>>
F

0.16841055
0.14328938
T
0.16235756
0.18093749
T
0.17889118
0.0930611
T
0.1607927
0.2
T
0.14707454
0.2
T
0.15679768
0.2
T
0.22571502
0.2
T
0.43518018
0.00021929
F
0.15790849
0.2
T
0.18088216
0.2
T
0.14778158
0.2
T
0.25045184
0.2
T
0.16122763
0.18874617
T
0.21182913
0.0190746
F
0.18419969
0.07379223
T
0.18553509
0.0695102
T
0.31086919
 2.013E-05
F
0.20544495
0.02664577
F
0.18820604
0.2
T
0.17584922
0.2
T
0.20048225
0.2
T
0.18223711
0.2
T
0.1323931
0.2
T
0.16496005
0.2
T


F


F

<<START EXCLUDE FLAGS>>
........................
........................
........................
........................
........................
........................
........................
........................
........................
........................
........................
........................
........................
........................
........................
........................
........................
........................
........................
........................
<<END EXCLUDE FLAGS>>
