# Supplementary material for: Laparoscopic Cholecystectomy for Gallbladder Calculosis in Fibromyalgia Patients: Impact on Musculoskeletal Pain, Somatic Hyperalgesia and Central Sensitization
Source: PLoS One. 2016 Apr 15;11(4):e0153408. doi: 10.1371/journal.pone.0153408 (PMC4833355; doi:10.1371/journal.pone.0153408)
Supplement: S12 Table — Electrical and pressure pain thresholds in the three tissues of the body wall in sGb+Cholec patients. Raw data. (ISD) [file pone.0153408.s012.ISD]

GraphPad Instat for Windows Version 3.06, 32 bit for Windows
2.00
1


all thresholds
3.4,4.6,5.1,*,3.4,3,3.4,2.3,2,2.3,1.9,2.3,2.4,1.9,1.8,2.1,2,2.9,2.3,4.1,3.9,4.1,*,4,4,4.1,
3.5,3.4,3.5,*,3.6,3.5,3.5,2.5,2.3,1.9,2.6,2.5,2.2,2,1.4,2.3,2,2.1,2,4.5,4.5,4.6,*,4.5,4.5,4.6,
4.1,4,4.3,*,4.2,4.1,4.1,2.9,2.9,3,2.8,2.6,2.7,2,1.3,2.1,2,2.2,2.4,4.8,4.7,4.4,*,4.8,4.8,4.8,
4.3,4.2,4.3,*,4.5,4,4,2.5,2,2.6,2.3,2.4,2.5,1.7,1.5,1.7,1.8,1.5,1.6,4.2,4.1,4.3,*,4.6,4,4.2,
3.6,3.6,3.4,*,3.6,3.9,3.6,1.4,1.6,1.5,1.4,1.3,1.6,1.1,1,1.1,1.3,1.2,1.1,4.6,4.7,4.6,*,4.6,4.6,4.6,
3.1,3,3.1,*,3,3.1,3.2,2.5,2.2,2.5,2.6,2.3,2.4,1,1.3,1.1,1.2,1.1,1.4,4.8,4.7,4.8,*,4.8,4.8,4.8,
4,3.9,4,*,4,4.3,4,2,1.8,1.9,1.9,2.1,2,1.2,1,1.1,0.9,1.2,1.3,4.9,4.3,5,*,5,4.9,4.9,
4.1,3.9,4,*,4.2,4.1,4,2.1,1,2,2.2,2.3,2.2,1.4,2.2,1.4,1.5,1.3,1.2,4.4,4.2,4.4,*,4.5,4.4,4,
3.4,3.5,3.4,*,3.3,3.4,3.6,2.3,2,2.3,2.4,2.3,2.6,1.6,1.4,1.6,1.7,1.6,1.4,4.5,4.4,4.5,*,3.5,4.5,4.5,
3.9,2.5,3.9,*,3.9,4.1,4,2.4,2,2.4,2.4,2,2.6,1.8,1.6,1.8,1.4,1.8,1.9,4.5,4.4,4.5,*,4.5,4.3,4.5,
3.7,3.6,3.7,*,3.7,3.9,4,1.9,2,1.9,1.9,1.9,1.9,1.7,1.5,2,2,1.2,1.9,4.7,4.6,4.8,*,4.6,4.7,4.7,
3.2,2.3,3.1,*,3.3,3,3.4,2.6,2.7,1.7,1.7,1.8,1.9,1.5,1.9,1.5,1.5,1.6,1.5,4.2,4.3,4.2,*,4.2,4.2,4.2,
3.1,3.4,3,*,3.2,3.1,3.2,2.4,2.3,2.2,2.1,2.4,2.5,2.3,1.7,2.3,1.4,2.5,2.1,4.1,4.1,3.2,*,4.4,4.1,4.1,
3.3,3.4,3.3,*,3.2,3.3,3.4,2.6,2,2.6,2.7,2.6,2.4,2.7,2.6,2.7,2.4,2.6,2.7,4.2,4.2,4.2,*,4.2,4.2,4.2,
4.2,4.3,4.2,*,4.2,4,4.2,2.1,2,2.1,2.2,2,2,1.8,1.7,1.8,1.9,1.6,1.5,4.3,4.3,4.4,*,4.3,4.3,4.3,
4,3.8,3.8,*,4.1,4,4.2,2,2.1,2,2.1,2.3,2.4,1.9,2,2,2,2.1,2.2,4.8,4.7,4.8,*,4.5,4.8,4,
3.7,3.6,3.7,*,3.7,3.9,3.8,1.6,2.5,1.7,1.7,1.6,1.8,2.8,2.6,2.6,2.7,2.5,2.6,4.7,4.7,4.7,*,4.7,4.7,4.7,
3.6,3.7,3.6,*,3.9,3.5,3.4,2.4,2,2.3,2.3,2.4,2.4,2.6,2.4,2.5,2.6,2.7,2.5,4.3,4.4,4.5,*,4.3,4.3,4.3,
3.4,3.4,3.3,*,3.4,3.2,3.4,2.3,2.4,2.3,2.5,2.4,2.5,2.5,2.3,2.4,2.6,2.4,2.5,4.5,4.2,4.5,*,4.5,4.4,4.5,
3.2,3,3.3,*,3.7,3.2,3.3,2.8,2.6,2.7,2.8,2.7,2.3,2.7,2.5,1.9,2.4,2,2.1,4.1,4.1,4,*,4.2,4.1,4.1,
4.3,4.3,4.4,*,4,4.5,4,2.3,2.2,2.3,2.5,2.4,2.4,2.2,1.6,2.1,2.2,2.3,2.4,4.1,4,4.1,*,4.1,4.1,4.1,
3.3,3.2,3.4,*,3.5,3,3.2,2.5,2.6,2.5,2.5,2.4,2.6,2,1.9,2,2.1,2,2,4.6,4.3,4.6,*,4.7,4.6,4.4,
3.7,3.6,3.7,*,3.7,4.2,3.8,2.9,2.8,2.9,2.5,2.7,2.7,2.3,2,2.2,2.2,2.3,2.4,4.7,4.4,4.3,*,4.7,4.7,4.7,
3.9,3.5,4.2,*,4,3.9,3.9,2,1.9,2,2.1,2.2,2.2,1.9,2.3,2,1.9,2,2.3,4.8,4.7,4.8,*,4.9,4.8,4.8,
3.8,3.6,3.8,*,3.8,3.9,4.2,2.7,2.6,2.8,2.7,2.8,2.9,1.5,1.2,1.6,1.3,1.6,1.4,4.9,4.8,4.9,*,4.9,4.9,5,
3.4,3.5,3.5,*,3,3.6,3.3,1.8,1.5,1.5,1.6,1.8,1.9,1.8,1.9,1.7,1.8,1.5,1.7,4.3,4.3,4.3,*,4.4,4.3,4.3,
<<END RAW DATA>>
0
El mus basis
26
3.66153846
0.37317762
0.07318615
3.1
4.3
3.65
3.81230194
3.51077499

1
El mus 1 w
26
3.56923077
0.51673531
0.10134013
2.3
4.6
3.6
3.77799144
3.3604701

2
El mus 1m
26
3.73076923
0.4872529
0.09555815
3
5.1
3.7
3.92761903
3.53391943

3

0


4
El mus 3m
26
3.69615385
0.39747279
0.07795083
3
4.5
3.7
3.85673255
3.53557514

5
El mus 6m
26
3.68076923
0.45696322
0.08961786
3
4.5
3.9
3.86538202
3.49615644

6
El mus 12m
26
3.69615385
0.35154604
0.06894385
3.2
4.2
3.7
3.83817818
3.55412952

7
El sk basis
26
2.3
0.37735925
0.07400624
1.4
2.9
2.35
2.45245285
2.14754715

8
El sk 1w
26
2.15384615
0.42636207
0.08361648
1
2.9
2.05
2.32609611
1.9815962

9
El sk 1m
26
2.22692308
0.40944616
0.080299
1.5
3
2.3
2.39233901
2.06150714

10
El sk 3m
26
2.24615385
0.38702017
0.0759009
1.4
2.8
2.3
2.4025097
2.08979799

11
El sk 6m
26
2.25
0.35580894
0.06977987
1.3
2.8
2.3
2.39374654
2.10625346

12
El sk 12m
26
2.30769231
0.31990383
0.0627383
1.6
2.9
2.4
2.43693321
2.1784514

13
El su basis
26
1.91923077
0.49316872
0.09671834
1
2.8
1.9
2.11847056
1.71999098

14
El su 1w
26
1.79230769
0.4749089
0.0931373
1
2.6
1.75
1.98417053
1.60044486

15
El su 1m
26
1.90769231
0.4435521
0.08698772
1.1
2.7
2
2.08688702
1.7284976

16
El su 3m
26
1.87692308
0.46759614
0.09170315
0.9
2.7
1.95
2.06583156
1.68801459

17
El su 6m
26
1.91538462
0.52053227
0.10208478
1.1
2.9
2
2.12567926
1.70508997

18
El su 12m
26
1.93846154
0.4800641
0.09414832
1.1
2.7
2
2.13240707
1.74451601

19
PPT m basis
26
4.48461538
0.27231204
0.05340478
4.1
4.9
4.5
4.59462924
4.37460153

20
PPT m 1w
26
4.38461538
0.25249524
0.04951839
3.9
4.8
4.35
4.48662327
4.2826075

21
PPT m 1m
26
4.44230769
0.3657027
0.0717202
3.2
5
4.5
4.5900513
4.29456408

22

-1


23
PPT m 3m
26
4.47692308
0.32656723
0.0640451
3.5
5
4.5
4.60885599
4.34499017

24
PPT m 6m
26
4.46153846
0.29131004
0.0571306
4
4.9
4.45
4.5792275
4.34384943

25
PPT m 12m
26
4.43846154
0.30076825
0.05898551
4
5
4.45
4.55997168
4.3169514

<<END STAT DATA>>
3
0
0
1
-1
0
0
1
1
0
1
T
0
0
2
0
6
1
TTTTTTTTTTTTTTTTTTTTTTTTTTTTTTTTTTTTTTTTTTTTTTTTTTTTTTTTTTTTTTTTTTTTTTTTTTTTTTTTTTTTTTTTTTTTTTTTTTTTTTTTTTTTTTTTTTTTTTTTTTTTTTTTTTTTTTTTTTTTTTTTTTTTTTTTTTTTTTTTTTTTTTTTTTTTTTTTTTTTTTTTTTTTTTTTTTTTTTTTTTTTTTTTTTTTTTTTTTTTTTTTTTTTTTTTTTTTTTTTTTTTTTTTTTTTTTTTTTTTTTTTTTTTTTTTTTTTTTTTTTTTTTTTTTTTTTTTTTTTTTTTTTTTTTTTTTTTTTTTTTTTTTTTTTTTTTTTTTTTTTTTTTTTTTTF
<<END CHOICES>>
<<END NOTES>>
T
T
T
F
T
T
T
F
F
F
F
F
F
F
F
F
F
F
F
F
F
F
F
F
F
F
<<END SELECTED FLAGS>>
<<END ROW TITLES>>
-1
-1
-1
-1
-1
-1
-1
-1
-1
-1
-1
-1
-1
-1
-1
-1
-1
-1
-1
-1
-1
-1
-1
-1
-1
-1
<<END DEC PT DATA>>
F

0.14289819
0.18435141
T
0.17934407
0.03094816
F
0.10517858
0.2
T


T
0.08537327
0.2
T
0.22275053
0.0018357
F
0.19088694
0.01572631
F
0.15384615
0.11410605
T
0.16681151
0.06073021
T
0.10928393
0.2
T
0.12865575
0.2
T
0.20972067
0.00464267
F
0.19045355
0.01614685
F
0.12726472
0.2
T
0.08821556
0.2
T
0.12088582
0.2
T
0.10380099
0.2
T
0.15076884
0.1312177
T
0.1271383
0.2
T


F


F


F


F


F


F


F

<<START EXCLUDE FLAGS>>
..........................
..........................
..........................
..........................
..........................
..........................
..........................
..........................
..........................
..........................
..........................
..........................
..........................
..........................
..........................
..........................
..........................
..........................
..........................
..........................
..........................
..........................
..........................
..........................
..........................
..........................
<<END EXCLUDE FLAGS>>
