# Supplementary material for: Laparoscopic Cholecystectomy for Gallbladder Calculosis in Fibromyalgia Patients: Impact on Musculoskeletal Pain, Somatic Hyperalgesia and Central Sensitization
Source: PLoS One. 2016 Apr 15;11(4):e0153408. doi: 10.1371/journal.pone.0153408 (PMC4833355; doi:10.1371/journal.pone.0153408)
Supplement: S13 Table — Intensity of pain at the surgical site experienced by patients subjected to laparoscopic cholecystectomy (during 1 week after surgery). Raw data. (ISD) [file pone.0153408.s013.ISD]

GraphPad Instat for Windows Version 3.06, 32 bit for Windows
2.00
1


VAS postoperative pain
58,48,44,40,33,33,28,15,*,*,65,60,48,37,30,33,22,10,50,42,35,30,30,25,18,9,
57,55,55,55,48,48,26,12,*,*,64,58,50,44,39,29,19,19,48,40,38,31,25,22,17,8,
49,42,42,40,40,40,27,17,*,*,55,50,44,44,40,22,22,12,45,35,33,29,22,21,15,10,
69,47,45,38,33,33,33,20,*,*,64,48,46,40,37,27,27,16,61,54,52,50,41,35,27,7,
77,65,67,56,45,45,40,22,*,*,81,74,70,63,53,33,30,20,69,60,57,54,43,40,28,10,
70,64,62,52,32,32,23,13,*,*,72,62,57,50,45,35,35,13,64,58,54,49,42,36,33,9,
57,46,44,38,35,35,35,14,*,*,67,66,60,49,44,43,37,17,54,47,41,35,30,24,21,8,
48,40,42,32,30,30,33,24,*,*,50,54,49,49,36,30,30,24,44,40,37,32,32,25,19,14,
50,43,40,30,30,30,26,12,*,*,45,40,42,40,34,31,29,13,48,41,38,33,29,20,18,18,
75,63,60,44,41,41,38,18,*,*,65,55,50,44,32,39,19,19,68,56,50,43,33,21,17,10,
60,58,53,51,43,43,36,22,*,*,66,59,53,43,31,31,31,11,56,51,41,39,34,22,20,10,
61,62,58,39,36,36,32,23,*,*,54,53,47,40,30,36,36,15,58,52,48,40,32,25,18,20,
46,40,42,38,32,32,25,15,*,*,54,48,45,40,28,22,22,22,45,43,39,34,28,21,15,18,
55,52,50,43,36,36,26,16,*,*,59,49,44,39,29,23,22,22,51,48,45,40,34,22,21,10,
54,49,45,39,32,32,22,13,*,*,58,56,50,44,34,29,29,18,47,41,38,33,30,25,22,12,
50,52,50,40,31,31,25,15,*,*,46,45,38,35,30,25,23,13,53,46,44,39,30,27,23,10,
43,37,43,39,30,30,26,23,*,*,48,44,34,34,29,24,24,24,48,39,35,32,26,19,15,15,
70,62,60,53,41,41,28,22,*,*,78,72,62,53,46,32,31,31,65,60,54,51,48,37,22,18,
71,61,57,51,42,42,35,27,*,*,68,64,57,51,41,35,35,21,66,62,60,54,47,40,27,12,
42,39,42,35,30,30,24,19,*,*,46,42,40,35,30,27,28,18,47,45,40,35,34,32,18,17,
44,46,43,33,28,28,22,14,*,*,*,*,*,*,*,*,*,*,39,33,31,26,24,20,16,9,
45,40,36,30,22,22,20,15,*,*,*,*,*,*,*,*,*,*,48,43,39,32,26,24,22,14,
40,37,43,38,27,27,19,22,*,*,*,*,*,*,*,*,*,*,38,35,33,29,26,20,17,15,
43,42,39,34,30,30,19,10,*,*,*,*,*,*,*,*,*,*,44,41,35,28,20,18,16,12,
49,54,50,40,33,33,30,5,*,*,*,*,*,*,*,*,*,*,46,42,37,28,19,15,15,5,
39,43,40,35,26,26,25,6,*,*,*,*,*,*,*,*,*,*,41,38,32,27,22,18,18,5,
71,65,60,40,20,20,18,7,*,*,*,*,*,*,*,*,*,*,*,*,*,*,*,*,*,*,
60,58,50,38,28,28,24,10,*,*,*,*,*,*,*,*,*,*,*,*,*,*,*,*,*,*,
49,44,42,37,33,33,29,19,*,*,*,*,*,*,*,*,*,*,*,*,*,*,*,*,*,*,
47,45,41,35,32,32,28,18,*,*,*,*,*,*,*,*,*,*,*,*,*,*,*,*,*,*,
68,58,50,42,40,40,33,23,*,*,*,*,*,*,*,*,*,*,*,*,*,*,*,*,*,*,
<<END RAW DATA>>
0
day0 31
31
55.38709677
11.28620816
2.02706283
39
77
54
59.52635906
51.24783449

1
day1 31
31
50.22580645
9.22933612
1.6576377
37
65
48
53.61070264
46.84091027

2
day2 31
31
48.22580645
8.10230287
1.45521655
36
67
45
51.19735866
45.25425425

3
day3 31
31
40.48387097
7.10338402
1.27580543
30
56
39
43.08906566
37.87867628

4
day4 31
31
33.51612903
6.50062032
1.16754588
20
48
32
35.90025771
31.13200035

5
day5 31
31
33.51612903
6.50062032
1.16754588
20
48
32
35.90025771
31.13200035

6
day 6 31
31
27.58064516
5.76063766
1.03464107
18
40
26
29.69338222
25.4679081

7
day7 31
31
16.48387097
5.62062255
1.00949361
5
27
16
18.54525692
14.42248501

8

0


9

0


10
day0 20
20
60.25
10.51752923
2.35179103
45
81
61.5
65.17229863
55.32770137

11
day1 20
20
54.95
9.54476985
2.13427542
40
74
54.5
59.41703846
50.48296154

12
day2 20
20
49.3
8.68210501
1.9413777
34
70
48.5
53.36330352
45.23669648

13
day3 20
20
43.7
7.16791095
1.60279361
34
63
43.5
47.05464703
40.34535297

14
day4 20
20
35.9
7.0330049
1.5726277
28
53
34
39.19150978
32.60849022

15
day5 0
20
30.3
5.69487304
1.27341232
22
43
30.5
32.96525199
27.63474801

16
day6 20
20
27.55
5.68909391
1.27212007
19
37
28.5
30.21254731
24.88745269

17
day7 20
20
17.9
5.26057832
1.17630107
10
31
18
20.36199814
15.43800186

18
day0 26
26
51.65384615
9.06837277
1.77845422
38
69
48
55.31746184
47.99023046

19
day1 26
26
45.84615385
8.3507715
1.63772103
33
62
43
49.21985917
42.47244852

20
day2 6
26
41.76923077
8.24770364
1.61750776
31
60
39
45.10129676
38.43716478

21
day3 26
26
36.65384615
8.63917731
1.69428207
26
54
33.5
40.14406721
33.1636251

22
day4 26
26
31.03846154
7.86628639
1.54270568
19
48
30
34.21643525
27.86048783

23
day5 26
26
25.15384615
7.08063448
1.38862667
15
40
23
28.01441709
22.29327522

24
day6 26
26
19.92307692
4.6210222
0.90625701
15
33
18
21.78996637
18.05618747

25
day7 26
26
11.73076923
4.13335401
0.81061741
5
20
10
13.4006411
10.06089736

<<END STAT DATA>>
3
0
0
1
-1
0
1
1
1
7
17
T
1
1
2
0
3
1
TTTTTTTTTTTTTTTTTTTTTTTTTTTTTTTTTTTTTTTTTTTTTTTTTTTTTTTTTTTTTTTTTTTTTTTTTTTTTTTTTTTTTTTTTTTTTTTTTTTTTTTTTTTTTTTTTTTTTTTTTTTTTTTTTTTTTTTTTTTTTTTTTTTTTTTTTTTTTTTTTTTTTTTTTTTTTTTTTTTTTTTTTTTTTTTTTTTTTTTTTTTTTTTTTTTTTTTTTTTTTTTTTTTTTTTTTTTTTTTTTTTTTTTTTTTTTTTTTTTTTTTTTTTTTTTTTTTTTTTTTTTTTTTTTTTTTTTTTTTTTTTTTTTTTTTTTTTTTTTTTTTTTTTTTTTTTTTTTTTTTTTTTTTTTTTF
<<END CHOICES>>
<<END NOTES>>
F
F
F
F
F
F
F
T
F
F
F
F
F
F
F
F
F
T
F
F
F
F
F
F
F
T
<<END SELECTED FLAGS>>
<<END ROW TITLES>>
-1
-1
-1
-1
-1
-1
-1
-1
-1
-1
-1
-1
-1
-1
-1
-1
-1
-1
-1
-1
-1
-1
-1
-1
-1
-1
<<END DEC PT DATA>>
F

0.16729226
0.02706263
F
0.12807888
0.2
T
0.20311308
0.00217891
F
0.23683036
0.00011672
F
0.17680123
0.01471169
F
0.17680123
0.01471169
F
0.12422982
0.2
T
0.12710327
0.2
T


F


T
0.13927723
0.2
T
0.09797168
0.2
T
0.16787146
0.1463671
T
0.1833087
0.07677061
T
0.16037892
0.2
T
0.07396323
0.2
T
0.13806067
0.2
T
0.12416878
0.2
T
0.19495009
0.01223422
F
0.17183681
0.04669998
F
0.19099819
0.01561995
F
0.19128857
0.01534534
F
0.16097849
0.0813352
T
0.23943623
0.00050619
F
0.19980554
0.00898393
F
0.20074669
0.00845265
F

<<START EXCLUDE FLAGS>>
..........................
..........................
..........................
..........................
..........................
..........................
..........................
..........................
..........................
..........................
..........................
..........................
..........................
..........................
..........................
..........................
..........................
..........................
..........................
..........................
..........................
..........................
..........................
..........................
..........................
..........................
..........................
..........................
..........................
..........................
..........................
<<END EXCLUDE FLAGS>>
